# Supplementary material for: Trypanosoma brucei Parasites Occupy and Functionally Adapt to the Adipose Tissue in Mice
Source: Cell Host Microbe. 2016 Jun 8;19(6):837–48. doi: 10.1016/j.chom.2016.05.002 (PMC4906371; doi:10.1016/j.chom.2016.05.002)
Supplement: Table S2. Genes Differentially Expressed between Parasites from Adipose Tissue and Blood — Related to Figure 5. [file mmc2.xlsx]

## Sheet: Differential Expression
Table S2. Genes differentially expressed between parasites from adipose tissue and blood.
(See also Figure 5)
		Adjusted P-values reported by the three considered algorithms			Number of algorithms with adjusted P < 0.01
GeneID	Chromosome	DESeq2	edgeR	baySeq	# Significant	Log2 Fat/Blood (DESeq2)	Description (TriTrypDB 8.0)	Pathway	Annotation
Tb927.10.6400	Tb927_10_v5.1	7.33624e-64	9.35996e-30	4.99808e-08	3	5.70831	chaperonin HSP60, mitochondrial precursor (HSP60)
Tb927.10.6510	Tb927_10_v5.1	7.33624e-64	9.35996e-30	7.64643e-08	3	5.70242	chaperonin HSP60, mitochondrial precursor (HSP60)
Tb927.1.3950	Tb927_01_v5.1	4.10647e-23	1.66216e-17	0.000358938	3	4.56271	alanine aminotransferase (ALAT)	Amino Acid catablism, TCA and Electron Transport Chain	Alanine aminotransferase (ALAT)
Tb927.1.1740	Tb927_01_v5.1	4.165e-49	1.03948e-24	1.08226e-07	3	4.5406	hypothetical protein
Tb927.3.3370	Tb927_03_v5.1	1.03993e-27	2.87994e-22	6.15654e-05	3	4.21199	hypothetical protein, conserved
Tb927.11.7510	Tb927_11_v5.1	4.165e-49	1.09283e-23	9.44546e-07	3	4.08954	glucose-regulated protein 78, putative,luminal binding protein 1 (BiP), putative
Tb927.11.7460	Tb927_11_v5.1	2.80243e-47	3.01363e-23	1.48519e-06	3	4.05713	glucose-regulated protein 78, putative,luminal binding protein 1 (BiP), putative
Tb927.9.680	Tb927_09_v5.1	2.22415e-10	1.04332e-08	0.035277	2	4.02875	expression site-associated gene (ESAG, pseudogene), putative,expression site-associated gene 9 (ESAG9), pseudogene
Tb927.11.17000	Tb927_11_v5.1	4.21631e-33	7.57353e-20	4.54908e-06	3	3.89874	leucine-rich repeat protein (LRRP), putative	Cell Cycle Regulation	AIR9
Tb927.10.2440	Tb927_10_v5.1	2.0693e-28	9.96485e-19	6.59622e-05	3	3.80046	metacaspase MCA4,cysteine peptidase, Clan CD, family C13, putative (MCA4)	Cell Cycle Regulation	Metacaspase MCA4, cysteine peptidase
Tb927.11.11620	Tb927_11_v5.1	1.52149e-21	1.94621e-18	5.13701e-05	3	3.67569	hypothetical protein, conserved
Tb927.11.18710	Tb927_11_RH_fork_v5.1	5.28944e-15	3.94713e-12	0.000426395	3	3.63923	hypothetical protein, conserved
Tb927.11.12100	Tb927_11_v5.1	5.47546e-14	2.08797e-10	0.00278363	3	3.53239	RNA-binding protein, putative (RBP5)	RNA metabolism and chromatin	RNA-binding protein RBP5
Tb927.7.1790	Tb927_07_v5.1	2.21568e-13	5.78095e-11	0.000866133	3	3.50453	Adenine phosphoribosyltransferase, putative	Purine Salvage Pathway	Adenine phosphoribosyltransferase, putative
Tb927.9.7340	Tb927_09_v5.1	1.38526e-10	6.76307e-08	0.0143622	2	3.47645	expression site-associated gene 9 (ESAG9) protein, putative
Tb927.9.9440	Tb927_09_v5.1	5.4169e-13	4.27403e-11	0.000548437	3	3.3939	hypothetical protein, unlikely
Tb927.3.1240	Tb927_03_v5.1	1.24907e-13	1.18639e-11	0.000327617	3	3.36355	protein phosphatase 2A, putative	Protein Post-Transcriptional modifications	Protein phosphatase 2A
Tb927.6.1600	Tb927_06_v5.1	4.06969e-11	6.74753e-10	0.000886673	3	3.35357	hypothetical protein, conserved
Tb927.10.16100	Tb927_10_v5.1	2.41075e-22	2.08759e-14	1.37537e-05	3	3.26573	FK506-binding protein (FKBP)-type peptidyl-prolyl isomerase, putative
Tb927.8.7260	Tb927_08_v5.1	1.16207e-14	1.85517e-11	0.000398191	3	3.26345	kinetoplast-associated protein, putative
Tb927.1.3970	Tb927_01_v5.1	2.20202e-08	5.41293e-10	0.00160496	3	3.24473	hypothetical protein, unlikely
Tb927.7.5490	Tb927_07_v5.1	2.58122e-17	1.18951e-15	0.000141557	3	3.23817	arginine N-methyltransferase, type III (PRMT7)	Protein Post-Transcriptional modifications	Arginine N-methyltransferase, type III (PRMT7)
Tb927.7.3850	Tb927_07_v5.1	1.73225e-17	2.25201e-15	6.26766e-05	3	3.23672	hypothetical protein, conserved
Tb927.3.3330	Tb927_03_v5.1	3.68146e-13	2.22505e-12	0.00109526	3	3.19701	heat shock protein 20, putative
Tb927.7.6570	Tb927_07_v5.1	1.52495e-18	5.03638e-13	0.000109785	3	3.15926	hypothetical protein, conserved
Tb927.11.3220	Tb927_11_v5.1	4.94373e-19	9.1288e-16	0.000112785	3	3.12149	metacaspase,cysteine peptidase, Clan CD, family C13 (mca1)	Cell Cycle Regulation	Metacaspase MCA1, cysteine peptidase
Tb927.8.1750	Tb927_08_v5.1	1.80857e-09	1.03008e-08	0.00587076	3	3.08497	hypothetical protein, conserved
Tb927.8.4440	Tb927_08_v5.1	1.41647e-10	8.54504e-09	0.00136827	3	3.07821	mitochondrial carrier protein (MCP19)
Tb927.3.3730	Tb927_03_v5.1	1.56678e-22	1.83035e-17	8.26925e-06	3	3.0781	ABC transporter, putative
Tb927.11.11600	Tb927_11_v5.1	4.19021e-15	5.79266e-11	0.000237584	3	3.07316	hypothetical protein, conserved
Tb927.1.3730	Tb927_01_v5.1	7.39682e-10	3.595e-09	0.000838981	3	3.04291	hypothetical protein
Tb927.1.1580	Tb927_01_v5.1	1.49519e-10	4.67555e-10	0.000598662	3	3.0264	cytochrome c oxidase assembly factor, putative,electron transport protein SCO1/2, putative	Amino Acid catablism, TCA and Electron Transport Chain	Cytochrome c oxidase assembly factor (complex IV)
Tb927.3.4980	Tb927_03_v5.1	7.00412e-14	4.657e-13	0.000633243	3	2.99341	hypothetical protein, conserved (pseudogene),hypothetical protein, conserved, frameshift
Tb927.11.6160	Tb927_11_v5.1	1.20131e-19	1.87877e-16	2.35178e-05	3	2.98323	eukaryotic release factor 3, putative (ERF3)
Tb927.9.5120	Tb927_09_v5.1	9.07271e-06	1.57566e-05	0.0203216	2	2.94337	hypothetical protein, unlikely
Tb927.10.3990	Tb927_10_v5.1	3.46872e-17	4.17343e-12	6.37742e-05	3	2.94152	DHH1 (DHH1)	RNA metabolism and chromatin	RNA helicase DHH1
Tb927.8.6060	Tb927_08_v5.1	2.70833e-15	2.87285e-12	0.000352703	3	2.93311	2-amino-3-ketobutyrate coenzyme A ligase, putative,glycine acetyltransferase, putative	Amino Acid catablism, TCA and Electron Transport Chain	2-amino-3-ketobutyrate coenzyme A ligase, putative
Tb927.10.1590	Tb927_10_v5.1	2.42927e-19	2.00093e-12	2.86573e-05	3	2.92462	ribosomal protein L36, putative
Tb927.3.1790	Tb927_03_v5.1	9.48345e-15	2.20013e-12	0.000431047	3	2.90985	pyruvate dehydrogenase E1 beta subunit, putative	Glycolysis	Pyruvate dehydrogenase E1 beta subunit
Tb927.9.3990	Tb927_09_v5.1	3.59584e-13	2.42416e-09	5.25022e-05	3	2.90126	ribosomal protein S7, putative
Tb927.8.4280	Tb927_08_v5.1	6.40165e-14	3.31312e-13	0.000209186	3	2.89956	nuclear transport factor 2, putative
Tb927.8.3960	Tb927_08_v5.1	2.55781e-08	8.34327e-09	0.00123976	3	2.8947	hypothetical protein, conserved
Tb927.7.640	Tb927_07_v5.1	4.37946e-12	3.74261e-11	0.000205419	3	2.88631	hypothetical protein, conserved
Tb927.3.2580	Tb927_03_v5.1	2.02793e-06	1.06125e-06	0.0105174	2	2.88232	hypothetical protein, conserved
Tb927.9.3920	Tb927_09_v5.1	1.82102e-12	5.49991e-09	7.82767e-05	3	2.87988	ribosomal protein S7, putative
Tb927.7.6860	Tb927_07_v5.1	6.6436e-15	4.67895e-11	0.00024535	3	2.87835	expression site-associated gene (ESAG) protein, putative,expression site-associated gene 5 (ESAG5) protein, putative
Tb927.10.1370	Tb927_10_v5.1	6.18735e-12	4.04687e-10	0.000177446	3	2.86774	hypothetical protein, conserved
Tb927.5.1090	Tb927_05_v5.1	5.65642e-13	7.34878e-12	0.00043793	3	2.84539	threonyl-tRNA synthetase, putative
Tb927.8.3050	Tb927_08_v5.1	5.36789e-09	4.25731e-08	0.00158513	3	2.84253	hypothetical protein, conserved
Tb927.8.1790	Tb927_08_v5.1	1.32383e-07	1.09257e-08	0.00127973	3	2.82008	hypothetical protein, conserved
Tb927.6.1870	Tb927_06_v5.1	2.84041e-09	6.16836e-09	0.00508962	3	2.81424	eukaryotic translation initiation factor 4e, putative
Tb927.11.6590	Tb927_11_v5.1	9.05746e-13	4.56852e-12	0.000365208	3	2.8071	aminopeptidase, putative,metallo-peptidase, Clan MF, Family M17
Tb927.3.2750	Tb927_03_v5.1	2.02477e-13	5.48007e-12	0.000241482	3	2.79408	hypothetical protein, conserved
Tb927.10.2020	Tb927_10_v5.1	2.03353e-14	1.26328e-10	8.33845e-05	3	2.77645	hexokinase (HK2)	Glycolysis	Hexokinase (HK2)
Tb927.10.3790	Tb927_10_v5.1	2.91758e-15	1.94214e-11	0.000235653	3	2.754	hypothetical protein, conserved
Tb927.9.9490	Tb927_09_v5.1	0.000323815	4.71288e-06	0.0370838	2	2.75104	hypothetical protein, unlikely
Tb927.9.11600	Tb927_09_v5.1	1.2863e-13	2.09095e-10	0.000188507	3	2.7395	unspecified product (gim5B)
Tb927.11.2080	Tb927_11_v5.1	7.9748e-09	5.85241e-08	0.00290692	3	2.73912	hypothetical protein, conserved
Tb927.10.13480	Tb927_10_v5.1	3.05743e-13	8.08412e-12	0.000260972	3	2.73908	protein kinase, putative	Protein Post-Transcriptional modifications	Protein kinase, putative
Tb927.11.2840	Tb927_11_v5.1	2.82226e-10	5.67323e-09	0.000433355	3	2.7275	hypothetical protein, conserved
Tb927.10.8700	Tb927_10_v5.1	3.26902e-06	2.08378e-07	0.00530882	3	2.70956	selenoprotein, putative
Tb927.11.16010	Tb927_11_v5.1	1.50173e-10	2.81668e-10	0.000890146	3	2.70778	hypothetical protein, conserved
Tb927.10.11340	Tb927_10_v5.1	8.72495e-16	1.72941e-13	6.82843e-05	3	2.70231	hypothetical protein, conserved
Tb927.11.15480	Tb927_11_v5.1	5.66598e-14	1.20324e-10	0.000229851	3	2.69709	heat shock protein Hsp20, putative
Tb927.5.940	Tb927_05_v5.1	1.68152e-15	1.22415e-10	0.000100074	3	2.691	NADH-dependent fumarate reductase, putative	Amino Acid catablism, TCA and Electron Transport Chain	NADH-dependent fumarate reductase, (FRDm2)
Tb927.11.19660	Tb927_11_RH_fork_v5.1	0.00443116	0.010047	0.139961	1	2.69003	variant surface glycoprotein (VSG, pseudogene), putative,variant surface glycoprotein (VSG), point mutation
Tb927.1.1510	Tb927_01_v5.1	9.27084e-05	0.000471274	0.0634963	2	2.6888	hypothetical protein, unlikely
Tb927.9.8570	Tb927_09_v5.1	2.02477e-13	4.11396e-12	9.605e-05	3	2.68608	hypothetical protein, conserved
Tb927.7.7040	Tb927_07_v5.1	1.00197e-18	2.03545e-12	3.48449e-05	3	2.68267	methylthioadenosine phosphorylase, putative (MTAP)	Purine Salvage Pathway	Methylthioadenosine phosphorylase, putative
Tb927.8.7540	Tb927_08_v5.1	1.9666e-13	1.29147e-12	0.000130763	3	2.6805	hypothetical protein
Tb927.10.3200	Tb927_10_v5.1	4.28686e-14	1.9986e-11	0.000350647	3	2.67004	U2 splicing auxiliary factor, putative (U2AF35)
Tb927.8.3870	Tb927_08_v5.1	4.79981e-18	7.33281e-11	7.69597e-05	3	2.66949	hypothetical protein, conserved
Tb927.9.9300	Tb927_09_v5.1	7.68473e-09	1.47084e-08	0.00352975	3	2.66897	hypothetical protein, conserved
Tb927.2.4930	Tb927_02_v5.1	1.26855e-05	2.37613e-05	0.0221946	2	2.66656	esterase, putative
Tb927.4.4540	Tb927_04_v5.1	3.68409e-08	1.97663e-08	0.000988094	3	2.66108	hypothetical protein, conserved
Tb927.5.930	Tb927_05_v5.1	1.93449e-12	1.31519e-09	0.00051774	3	2.65652	NADH-dependent fumarate reductase (FRDg)	Amino Acid catablism, TCA and Electron Transport Chain	NADH-dependent fumarate reductase (FRDg)
Tb927.2.4650	Tb927_02_v5.1	2.79497e-08	1.58114e-07	0.00208724	3	2.65553	hypothetical protein, conserved
Tb927.1.4990	Tb927_01_v5.1	0.00259722	0.000227047	0.0218909	2	2.6518	hypothetical protein, unlikely
Tb927.11.17850	Tb927_11_v5.1	7.73936e-07	1.23031e-06	0.0177448	2	2.64824	expression site-associated gene 9 (ESAG9), fragment
Tb927.3.1720	Tb927_03_v5.1	6.72382e-07	7.02431e-07	0.00459276	3	2.64788	hypothetical protein, conserved
Tb927.8.900	Tb927_08_v5.1	4.1561e-09	2.61196e-08	0.00143614	3	2.63924	splicing factor TSR1 (TSR1)
Tb927.11.16960	Tb927_11_v5.1	4.78091e-11	3.38918e-10	0.000454217	3	2.63197	hypothetical protein, conserved
Tb927.4.1300	Tb927_04_v5.1	1.73295e-16	3.5962e-11	6.0425e-05	3	2.61789	amidinotransferase, putative
Tb927.1.4190	Tb927_01_v5.1	0.000201722	9.53246e-06	0.0238206	2	2.61364	hypothetical protein, unlikely
Tb927.8.3080	Tb927_08_v5.1	9.72045e-15	1.91761e-13	4.37547e-05	3	2.60967	hypothetical protein, conserved
Tb927.10.15950	Tb927_10_v5.1	5.73321e-09	2.51216e-08	0.00166471	3	2.60409	TFIID-like protein, putative (TRF4)
Tb927.8.5050	Tb927_08_v5.1	1.41647e-10	9.16824e-10	0.000551234	3	2.59947	hypothetical protein, conserved
Tb927.7.6560	Tb927_07_v5.1	1.47549e-15	3.78902e-13	5.46383e-05	3	2.59143	hypothetical protein, conserved
Tb927.1.1710	Tb927_01_v5.1	7.00412e-14	2.0864e-10	0.000196072	3	2.59116	hypothetical protein, conserved
Tb927.9.11580	Tb927_09_v5.1	5.33781e-11	5.97967e-09	0.00049604	3	2.58807	Gim5A protein,glycosomal membrane protein (gim5A)
Tb927.4.4550	Tb927_04_v5.1	8.90719e-11	2.02839e-10	0.00116587	3	2.58	hypothetical protein, conserved
Tb927.3.5290	Tb927_03_v5.1	2.59233e-13	3.28703e-12	5.68559e-05	3	2.57878	hypothetical protein, conserved
Tb927.10.7410	Tb927_10_v5.1	5.47204e-09	3.51987e-07	0.00281227	3	2.57094	succinyl-CoA ligase [GDP-forming] beta-chain, putative	Amino Acid catablism, TCA and Electron Transport Chain	Succinyl-CoA ligase [GDP-forming] beta-chain, putative
Tb927.9.10100	Tb927_09_v5.1	1.09606e-09	5.62468e-08	0.00102295	3	2.56422	hypothetical protein, conserved
Tb927.11.6280	Tb927_11_v5.1	1.31168e-09	7.27896e-09	0.00224292	3	2.55638	pyruvate phosphate dikinase (PPDK)	Glycolysis	Pyruvate phosphate dikinase
Tb927.9.3160	Tb927_09_v5.1	6.33135e-06	1.20191e-06	0.00514609	3	2.55601	hypothetical protein, unlikely
Tb927.10.1560	Tb927_10_v5.1	1.64315e-11	8.96207e-11	0.000642072	3	2.54179	hypothetical protein, conserved
Tb927.9.12730	Tb927_09_v5.1	2.49266e-10	1.30025e-09	0.000738144	3	2.53121	chaperone protein DNAj, putative
Tb927.9.9750	Tb927_09_v5.1	4.9186e-10	3.27443e-09	0.000607276	3	2.53037	membrane- trafficking protein, putative
Tb927.1.4700	Tb927_01_v5.1	1.48064e-10	1.3462e-09	0.000601532	3	2.51768	hypothetical protein, conserved
Tb927.11.16730	Tb927_11_v5.1	1.36696e-09	5.85211e-08	0.00186966	3	2.51124	dihydrolipoyl dehydrogenase (GCVL-2)	Glycolysis	Dihydrolipoamide dehydrogenase (GCVL-2)
Tb927.10.2770	Tb927_10_v5.1	7.15355e-11	1.91477e-10	0.000458921	3	2.50896	eukaryotic translation initiation factor 5, putative
Tb927.2.4540	Tb927_02_v5.1	1.48064e-10	1.22878e-09	0.000186584	3	2.50896	Small nuclear ribonucleoprotein-associated protein B (snRNP-B) (Sm protein B) (Sm-B) (SmB), putative (TbSmB)
Tb927.3.1440	Tb927_03_v5.1	8.42612e-14	1.40019e-12	3.33329e-05	3	2.50757	AAA ATPase, putative,Spastin, putative	Cell Cycle Regulation	Spastin
Tb927.1.3850	Tb927_01_v5.1	6.17278e-14	3.40732e-12	7.04887e-05	3	2.50567	hypothetical protein, conserved
Tb927.7.6770	Tb927_07_v5.1	1.95698e-10	6.79522e-10	0.000298912	3	2.50352	hypothetical protein, conserved
Tb927.11.1280	Tb927_11_v5.1	1.31618e-05	6.31397e-05	0.0321156	2	2.48703	hypothetical protein, conserved
Tb927.8.4320	Tb927_08_v5.1	1.83185e-13	2.54487e-12	9.35087e-05	3	2.48445	hypothetical protein, conserved
Tb927.5.1160	Tb927_05_v5.1	1.18254e-13	5.43582e-11	0.000139686	3	2.48128	hypothetical protein, conserved
Tb927.3.3560	Tb927_03_v5.1	4.69585e-11	2.27524e-10	0.000556794	3	2.47563	hypothetical protein, conserved
Tb927.9.8730	Tb927_09_v5.1	0.000195513	4.54662e-05	0.0457775	2	2.4727	hypothetical protein, unlikely
Tb927.10.2010	Tb927_10_v5.1	2.3458e-12	3.35769e-09	0.000154	3	2.464	hexokinase (HK1)	Glycolysis	Hexokinase (HK1)
Tb927.2.3030	Tb927_02_v5.1	2.3458e-12	1.69985e-11	0.000356855	3	2.45965	ATP-dependent Clp protease subunit, heat shock protein 78 (HSP78), putative
Tb427.BES29.4	FM162578	4.7333e-12	9.41535e-09	0.000211055	3	2.45103
Tb927.5.2010	Tb927_05_v5.1	2.60976e-10	1.41305e-09	0.000207301	3	2.44653	hypothetical protein
Tb927.4.3740	Tb927_04_v5.1	4.71035e-11	2.06546e-08	0.000845794	3	2.44597	flagellar attachment zone protein (FAZ1)
Tb927.11.10410	Tb927_11_v5.1	0.000198963	2.73981e-05	0.0249693	2	2.44417	hypothetical protein, conserved
Tb927.4.980	Tb927_04_v5.1	2.49912e-10	1.03953e-09	0.000276999	3	2.44246	actin, putative
Tb927.10.3490	Tb927_10_v5.1	6.23441e-09	1.23425e-07	0.00212136	3	2.43626	kinetoplastid-specific dual specificity phosphatase, putative
Tb927.9.730	Tb927_09_v5.1	5.3014e-05	0.00010742	0.0693918	2	2.43518	hypothetical protein, conserved
Tb927.11.2330	Tb927_11_v5.1	1.06877e-13	4.11396e-12	6.48733e-05	3	2.42768	molybdopterin synthase sulphurylase protein, putative
Tb927.3.1500	Tb927_03_v5.1	1.28632e-11	1.33e-08	0.00034018	3	2.42602	variant surface glycoprotein (VSG)-related, putative
Tb927.11.8180	Tb927_11_v5.1	9.02133e-06	2.95087e-05	0.0105322	2	2.42508	hypothetical protein, conserved
Tb927.1.4500	Tb927_01_v5.1	2.64922e-13	1.87789e-11	0.000160931	3	2.41774	hypothetical protein, conserved
Tb927.8.740	Tb927_08_v5.1	5.44225e-11	2.24367e-08	0.000671854	3	2.40358	nucleolar RNA-binding protein, truncated
Tb927.11.5280	Tb927_11_v5.1	2.42219e-08	9.35491e-08	0.00055402	3	2.39176	ATPase subunit 9, putative	Amino Acid catablism, TCA and Electron Transport Chain	ATP synthase F0 subunit 9, putative
Tb927.10.2410	Tb927_10_v5.1	5.23942e-09	1.23425e-07	0.00222526	3	2.38427	MSP-C, putative (MSP-C)
Tb927.4.890	Tb927_04_v5.1	4.18685e-06	1.98517e-06	0.00476536	3	2.37437	small nuclear ribonucleoprotein SmD3, putative (SmD3)
Tb927.11.9530	Tb927_11_v5.1	4.97495e-15	7.83735e-10	7.17651e-05	3	2.36986	14-3-3-I protein	Cell Cycle Regulation	14-3-3 (I) protein
Tb927.10.4570	Tb927_10_v5.1	5.47933e-14	2.242e-09	0.00069032	3	2.36869	elongation factor 2
Tb927.10.10020	Tb927_10_v5.1	9.85014e-11	4.94116e-10	0.000114273	3	2.36697	hypothetical protein, conserved
Tb927.3.4820	Tb927_03_v5.1	2.65075e-09	1.24031e-08	0.000247327	3	2.36273	acyltransferase, putative	Lipid Metabolism	1-acyl-sn-glycerol-3-phosphate acyltransferase, putative
Tb927.9.2100	Tb927_09_v5.1	2.84041e-09	1.2352e-08	0.00069341	3	2.35755	hypothetical protein, conserved
Tb927.7.5680	Tb927_07_v5.1	1.0635e-08	1.30054e-08	0.00135485	3	2.35623	deoxyribose-phosphate aldolase, putative	Pentose Phosphate Pathway	Deoxyribose-phosphate aldolase, putative
Tb927.11.6760	Tb927_11_v5.1	2.01936e-08	3.65354e-08	0.00135934	3	2.35445	leucine-rich repeat protein (LRRP), putative
Tb927.3.1700	Tb927_03_v5.1	1.08222e-08	6.21465e-08	0.000354764	3	2.35423	diacylglycerol acyltransferase, putative	Lipid Metabolism	Diacylglycerol acyltransferase, putative
Tb927.6.3800	Tb927_06_v5.1	1.11039e-17	6.87159e-10	0.0003297	3	2.35417	heat shock 70 kDa protein, mitochondrial precursor, putative
Tb927.8.6580	Tb927_08_v5.1	5.81235e-06	5.44496e-06	0.0123779	2	2.35316	succinate dehydrogenase flavoprotein, putative	Amino Acid catablism, TCA and Electron Transport Chain	Succinate dehydrogenase SDH1 (complex II)
Tb927.5.3400	Tb927_05_v5.1	2.31451e-09	1.26111e-08	0.000677993	3	2.35188	calcium-translocating P-type ATPase,calcium pump
Tb927.6.4180	Tb927_06_v5.1	1.47823e-09	3.37271e-09	0.000274981	3	2.34995	hypothetical protein, conserved
Tb927.8.1130	Tb927_08_v5.1	5.55152e-05	0.000220237	0.0131175	2	2.34475	protein phosphatase with EF-Hand domains, putative
Tb927.10.4560	Tb927_10_v5.1	2.02477e-13	4.09362e-09	0.000856013	3	2.34247	elongation factor 2
Tb927.1.5070	Tb927_01_v5.1	0.000866307	0.000143952	0.0503256	2	2.34042	hypothetical protein, unlikely
Tb927.3.2570	Tb927_03_v5.1	0.000701797	0.000530335	0.0718879	2	2.33924	hypothetical protein, conserved
Tb927.11.8090	Tb927_11_v5.1	0.000378881	9.0909e-05	0.0498901	2	2.33816	protein phosphatase 1, putative
Tb927.8.1990	Tb927_08_v5.1	1.53849e-17	3.7439e-10	3.02087e-05	3	2.33032	peroxidoxin (TRYP2)
Tb927.6.3740	Tb927_06_v5.1	2.74841e-17	1.01016e-09	0.000387992	3	2.33018	heat shock 70 kDa protein, mitochondrial precursor, putative
Tb927.10.12290	Tb927_10_v5.1	6.56792e-12	6.7427e-11	0.000119033	3	2.32323	UDP-Gal or UDP-GlcNAc-dependent glycosyltransferase, putative
Tb927.10.13170	Tb927_10_v5.1	2.77981e-05	4.45981e-05	0.0149164	2	2.32315	hypothetical protein, conserved
Tb927.4.2030	Tb927_04_v5.1	1.5322e-12	3.79225e-09	0.000108388	3	2.31439	ALBA-Domain Protein (ALBA4)
Tb927.6.3750	Tb927_06_v5.1	4.17191e-17	1.3462e-09	0.000373653	3	2.30974	heat shock 70 kDa protein, mitochondrial precursor, putative
Tb927.8.5680	Tb927_08_v5.1	1.20655e-08	5.49629e-08	0.000311122	3	2.30663	hypothetical protein, conserved
Tb927.11.2160	Tb927_11_v5.1	6.15091e-07	1.25452e-06	0.00164968	3	2.30195	hypothetical protein, conserved
Tb927.9.5920	Tb927_09_v5.1	1.02418e-05	4.48852e-06	0.00508022	3	2.29924	hypothetical protein, unlikely
Tb927.11.10660	Tb927_11_v5.1	1.58276e-08	8.34501e-07	0.000781803	3	2.29773	hypothetical protein, conserved
Tb927.5.990	Tb927_05_v5.1	1.13892e-06	8.94694e-07	0.00169552	3	2.29534	hypothetical protein, conserved
Tb927.5.1780	Tb927_05_v5.1	1.20728e-12	2.81668e-10	7.31033e-05	3	2.29141	hypothetical protein, conserved
Tb927.8.5090	Tb927_08_v5.1	4.66141e-08	8.39054e-07	0.0025138	3	2.28581	DNA-directed RNA polymerase I largest subunit (RPA190)
Tb927.9.6750	Tb927_09_v5.1	0.00139056	0.00650166	0.10331	2	2.27695	hypothetical protein, unlikely
Tb927.9.4580	Tb927_09_v5.1	0.00246638	7.07224e-05	0.0385035	2	2.2766	hypothetical protein, unlikely
Tb927.5.1300	Tb927_05_v5.1	8.39138e-11	1.42674e-09	0.000309074	3	2.27528	vacuolar proton translocating ATPase subunit A, putative
Tb927.10.1570	Tb927_10_v5.1	1.77668e-05	2.52144e-05	0.0127506	2	2.27453	ATPase subunit 9, putative	Amino Acid catablism, TCA and Electron Transport Chain	ATP synthase F0 subunit 9, putative
Tb927.10.2340	Tb927_10_v5.1	0.000183288	7.73141e-05	0.0163362	2	2.2712	hypothetical protein, conserved
Tb927.3.1510	Tb927_03_v5.1	2.49008e-10	5.56211e-08	0.000630309	3	2.25048	variant surface glycoprotein (VSG)-related, putative
Tb927.11.5810	Tb927_11_v5.1	5.68441e-09	2.22001e-08	0.00050136	3	2.24934	hypothetical protein, conserved
Tb927.9.8350	Tb927_09_v5.1	2.2902e-07	8.94694e-07	0.00178472	3	2.24517	hypothetical protein, conserved
Tb927.2.5160	Tb927_02_v5.1	3.78361e-12	1.52529e-08	0.000137789	3	2.24167	chaperone protein DNAj, putative
Tb927.11.4700	Tb927_11_v5.1	6.69747e-10	2.06685e-07	0.000699711	3	2.23289	prostaglandin f synthase	Lipid Metabolism	Prostaglandin f synthase
Tb927.4.900	Tb927_04_v5.1	4.82781e-05	0.000128095	0.0206097	2	2.23179	hypothetical protein, conserved
Tb927.7.7500	Tb927_07_v5.1	1.78412e-09	5.01021e-09	0.000592998	3	2.23166	thymine-7-hydroxylase, putative (TLP7)
Tb927.11.17880	Tb927_11_v5.1	0.0119959	0.0044191	0.145508	1	2.22996	expression site-associated gene 9 (ESAG9), degenerate
Tb927.3.2560	Tb927_03_v5.1	0.00112434	0.000729816	0.0742643	2	2.22899	hypothetical protein, conserved
Tb927.7.4890	Tb927_07_v5.1	4.0209e-13	2.09369e-10	6.71413e-05	3	2.22759	hypothetical protein, conserved
Tb927.11.11590	Tb927_11_v5.1	2.88629e-11	5.79003e-10	0.000363101	3	2.22307	eukaryotic translation initiation factor, putative
Tb927.11.1040	Tb927_11_v5.1	3.16379e-09	6.13879e-09	0.000410805	3	2.22259	hypothetical protein, conserved
Tb927.11.15040	Tb927_11_v5.1	3.87941e-08	6.18746e-08	0.00287761	3	2.22228	chaperonin HSP60, mitochondrial precursor, putative,heat shock protein 60 (Cpn60)
Tb927.7.6580	Tb927_07_v5.1	3.1714e-09	6.05542e-07	0.00193378	3	2.22039	hypothetical protein
Tb927.2.5980	Tb927_02_v5.1	1.70224e-07	5.79326e-07	0.00236304	3	2.21803	ATP-dependent Clp protease subunit, heat shock protein 104 (HSP104), putative,atp-dependent chaperone (HSP104)
Tb927.11.4190	Tb927_11_v5.1	1.02619e-08	3.50648e-08	0.000579014	3	2.21723	hypothetical protein, conserved
Tb427.BES126.4	FM162581	2.29193e-11	5.53769e-08	0.000286909	3	2.21581
Tb927.4.800	Tb927_04_v5.1	5.32698e-09	8.85704e-09	0.00107487	3	2.2153	TOR-like 1 (TOR-like 1)	Cell Signaling	TOR3 (TOR-like 1)
Tb927.10.13940	Tb927_10_v5.1	2.51242e-05	1.47978e-05	0.0109496	2	2.21445	hypothetical protein, unlikely
Tb927.8.760	Tb927_08_v5.1	2.27962e-10	2.11626e-07	0.00226664	3	2.21438	nucleolar RNA-binding protein (Nopp44/46)
Tb927.3.3160	Tb927_03_v5.1	1.49913e-08	6.1397e-08	0.00221356	3	2.21157	poly(A) polymerase,polynucleotide adenylyltransferase (PAP)
Tb927.5.1660	Tb927_05_v5.1	5.39717e-09	7.29737e-09	0.000684148	3	2.20624	protein phosphatase 2C, putative
Tb927.10.6320	Tb927_10_v5.1	1.34532e-08	4.1407e-08	0.000390007	3	2.20397	hypothetical protein, conserved
Tb927.11.12710	Tb927_11_v5.1	2.27856e-05	7.52347e-05	0.0155628	2	2.20392	variant surface glycoprotein (VSG)-related, putative
Tb927.8.1300	Tb927_08_v5.1	2.4697e-07	5.11685e-07	0.00152151	3	2.19801	hypothetical protein, conserved
Tb927.8.1040	Tb927_08_v5.1	7.74741e-07	2.2349e-06	0.00114083	3	2.19494	hypothetical protein, conserved
Tb927.11.16240	Tb927_11_v5.1	4.20753e-11	5.88028e-10	0.000231803	3	2.19449	hypothetical protein, conserved
Tb927.5.1200	Tb927_05_v5.1	9.31138e-10	3.01398e-09	0.00017582	3	2.19073	exosome component CSL4,Csl4p homologue (CSL4)
Tb927.3.1290	Tb927_03_v5.1	1.04797e-10	4.09362e-09	0.000282971	3	2.19023	cullin 4B, putative
Tb927.1.3980	Tb927_01_v5.1	1.545e-08	2.88683e-08	0.000615821	3	2.18882	hypothetical protein, unlikely
Tb927.11.4290	Tb927_11_v5.1	3.40324e-16	4.88879e-09	5.92444e-05	3	2.18623	40S ribosomal protein S12 (RPS12)
Tb927.3.2550	Tb927_03_v5.1	0.00213909	0.000270031	0.0858211	2	2.17832	hypothetical protein, conserved
Tb927.9.9470	Tb927_09_v5.1	1.65656e-07	1.94161e-07	0.00230831	3	2.17756	hypothetical protein, unlikely
Tb927.11.5860	Tb927_11_v5.1	5.0348e-07	3.80977e-07	0.00535757	3	2.17749	protein kinase, putative
Tb927.11.9980	Tb927_11_v5.1		5.88556e-05	0.0242542	1	2.17202	2-oxoglutarate dehydrogenase E1 component, putative
Tb927.11.13080	Tb927_11_v5.1	0.00015223	0.000323607	0.0335256	2	2.17189	hypothetical protein, conserved
Tb927.7.5170	Tb927_07_v5.1	1.38485e-13	2.12936e-08	0.000687232	3	2.16692	60S ribosomal protein L23a,60S ribosomal protein L25
Tb927.8.1740	Tb927_08_v5.1	3.12202e-07	4.94553e-07	0.00240016	3	2.16548	hypothetical protein, conserved
Tb927.9.15320	Tb927_09_v5.1	0.00432413	0.00299372	0.156218	2	2.16215	hypothetical protein, conserved
Tb927.3.1030	Tb927_03_v5.1	7.05332e-09	2.37894e-08	0.001753	3	2.1611	RNA-binding protein (RPB28)
Tb927.10.14850	Tb927_10_v5.1	0.025798	0.0120234	0.148265	0	2.15994	hypothetical protein, unlikely
Tb927.11.13000	Tb927_11_v5.1	1.69529e-07	3.35129e-07	0.00111186	3	2.15945	phospholipid-transporting ATPase, putative
Tb927.5.4140	Tb927_05_v5.1	7.05601e-05	4.69467e-05	0.0109193	2	2.15806	hypothetical protein, conserved
Tb927.11.6420	Tb927_11_v5.1	3.56927e-08	3.42703e-08	0.00100341	3	2.15618	hypothetical protein, conserved
Tb927.10.14940	Tb927_10_v5.1	1.16419e-05	9.99121e-06	0.00396636	3	2.15392	hypothetical protein
Tb927.9.8380	Tb927_09_v5.1	4.89775e-06	6.08629e-06	0.0100939	2	2.15047	hypothetical protein, conserved
Tb927.5.890	Tb927_05_v5.1	1.80538e-08	3.94311e-07	0.000468391	3	2.14832	oligosaccharyl transferase subunit, putative
Tb927.7.5180	Tb927_07_v5.1	1.06877e-13	2.30039e-08	0.000709201	3	2.14635	60S ribosomal protein L23a, putative
Tb927.11.7390	Tb927_11_v5.1	1.57263e-06	3.37195e-06	0.00255948	3	2.14567	hypothetical protein, conserved
Tb927.11.16760	Tb927_11_v5.1	8.96753e-12	2.17902e-08	0.000290892	3	2.14447	T-complex protein 1, alpha subunit, putative (TCP-1-alpha)
Tb927.7.3620	Tb927_07_v5.1	7.64424e-12	9.16824e-10	0.000104221	3	2.14414	tyrosyl-tRNA synthetase, putative
Tb927.10.15900	Tb927_10_v5.1	9.28208e-05	9.44943e-05	0.0158247	2	2.14354	hypothetical protein, conserved
Tb927.10.8540	Tb927_10_v5.1	5.5358e-11	1.6376e-09	0.000172517	3	2.13727	chaperone protein DNAj, putative
Tb927.8.6190	Tb927_08_v5.1	0.000702823	0.000457203	0.073323	2	2.13677	hypothetical protein, conserved
Tb927.11.15680	Tb927_11_v5.1	2.27993e-06	3.28115e-06	0.00610279	3	2.13662	hypothetical protein, conserved
Tb927.9.2630	Tb927_09_v5.1	1.53432e-10	2.04807e-09	0.00036102	3	2.12503	hypothetical protein, conserved
Tb927.8.4600	Tb927_08_v5.1	3.41699e-07	1.00741e-06	0.000917792	3	2.12173	hypothetical protein, conserved
Tb927.11.1780	Tb927_11_v5.1	3.12202e-07	1.25452e-06	0.000612975	3	2.11863	protein phosphatase 2C, putative
Tb927.7.6590	Tb927_07_v5.1	1.08634e-07	4.4687e-06	0.00445657	3	2.11316	hypothetical protein, conserved
Tb927.11.9770	Tb927_11_v5.1	0.00191404	0.00155486	0.0821532	2	2.10725	hypothetical protein, conserved
Tb927.1.3010	Tb927_01_v5.1	1.02404e-06	1.69148e-06	0.000832304	3	2.10655	mRNA processing protein, putative
Tb927.11.7240	Tb927_11_v5.1	7.15355e-11	3.59819e-08	0.000233737	3	2.10598	dynein regulatory complex subunit (CMF70)
Tb927.10.2840	Tb927_10_v5.1	5.54005e-09	1.09275e-06	0.00083565	3	2.09323	ribosomal protein S25, putative
Tb927.10.14350	Tb927_10_v5.1	9.73156e-06	1.43618e-05	0.00430373	3	2.09092	hypothetical protein, conserved
Tb927.10.12850	Tb927_10_v5.1	1.06729e-08	1.46137e-06	0.00155575	3	2.09089	ttaggg binding factor
Tb927.9.1320	Tb927_09_v5.1	2.42076e-05	7.20201e-05	0.00757071	3	2.09034	hypothetical protein, unlikely
Tb927.8.6270	Tb927_08_v5.1	2.12388e-10	1.02115e-09	0.000115783	3	2.08874	hypothetical protein, conserved
Tb927.11.15270	Tb927_11_v5.1	1.47191e-07	5.35366e-07	0.000490793	3	2.08746	hypothetical protein, conserved
Tb927.9.7370	Tb927_09_v5.1	0.000404826	0.000428643	0.0928431	2	2.08255	expression site-associated gene 9 (ESAG9) protein, putative
Tb927.9.9480	Tb927_09_v5.1	0.000157166	0.000190633	0.0240358	2	2.08231	hypothetical protein, unlikely
Tb927.11.1620	Tb927_11_v5.1	2.20696e-09	4.22592e-09	0.000220322	3	2.07899	hypothetical protein, conserved
Tb927.10.14130	Tb927_10_v5.1	8.64293e-06	1.93404e-05	0.00351355	3	2.07471	hypothetical protein, conserved
Tb927.4.2220	Tb927_04_v5.1	4.26417e-06	4.01942e-06	0.00672988	3	2.07309	TPR-repeat-containing chaperone protein DNAJ, putative
Tb927.8.1510	Tb927_08_v5.1	5.68441e-09	1.26111e-08	0.000226051	3	2.07028	ATP-dependent DEAD/H RNA helicase, putative
Tb927.1.2300	Tb927_01_v5.1	0.00248269	0.00177298	0.105979	2	2.06832	hypothetical protein, unlikely
Tb927.11.3240	Tb927_11_v5.1	3.18749e-12	5.15455e-08	0.000292909	3	2.06523	T-complex protein 1, zeta subunit, putative (TCP-1-zeta)
Tb927.8.3220	Tb927_08_v5.1	1.70288e-07	4.06453e-07	0.000859396	3	2.06215	exonuclease, putative
Tb927.3.5760	Tb927_03_v5.1	8.01991e-05	7.45739e-05	0.0391512	2	2.05677	hypothetical protein, conserved
Tb927.9.6040	Tb927_09_v5.1	3.13038e-09	6.64591e-09	0.000288891	3	2.05168	E1-like ubiquitin-activating enzyme, putative (UBA5)
Tb927.6.4170	Tb927_06_v5.1	2.5809e-07	3.89302e-07	0.0012709	3	2.04993	hypothetical protein, conserved
Tb927.4.2160	Tb927_04_v5.1	0.000170615	2.66194e-05	0.00686536	3	2.04989	hypothetical protein, conserved
Tb927.1.2950	Tb927_01_v5.1	0.0273575	0.00161681	0.122406	1	2.04123	hypothetical protein, unlikely
Tb927.8.2990	Tb927_08_v5.1	2.90308e-06	2.04053e-06	0.0059118	3	2.038	hypothetical protein, conserved
Tb927.7.5360	Tb927_07_v5.1	2.59344e-05	3.98646e-05	0.00433939	3	2.03028	hypothetical protein, conserved
Tb927.5.900	Tb927_05_v5.1	4.72084e-08	1.18955e-06	0.000581804	3	2.0274	oligosaccharyl transferase subunit, putative
Tb927.11.11900	Tb927_11_v5.1	7.22032e-09	3.94311e-07	0.0010994	3	2.02148	coatomer gamma subunit, putative,cytosolic coat protein, putative (TbCoatomerGamma)
Tb927.8.6430	Tb927_08_v5.1	4.52344e-08	5.85241e-08	0.000483119	3	2.02086	hypothetical protein, conserved
Tb927.7.7400	Tb927_07_v5.1	1.74509e-09	6.78823e-07	0.0010308	3	2.01897	hypothetical protein, conserved
Tb927.11.6390	Tb927_11_v5.1	3.06959e-06	3.57344e-06	0.00729313	3	2.01596	hypothetical protein, conserved
Tb427.BES134.4	FM162576	7.60526e-11	2.38891e-07	0.000559575	3	2.01566
Tb927.1.4780	Tb927_01_v5.1	2.00593e-08	5.82547e-08	0.00087287	3	2.01472	serine peptidase, putative,serine peptidase, Clan SC, Family S9D
Tb927.7.3590	Tb927_07_v5.1	7.90982e-06	9.98988e-06	0.00776717	3	2.01469	hypothetical protein, conserved	Amino Acid catablism, TCA and Electron Transport Chain	Succinate dehydrogenase subunit (complex II)
Tb927.8.650	Tb927_08_v5.1	5.34063e-08	1.19775e-06	0.00236917	3	2.01444	cation-transporting ATPase, putative
Tb927.3.5090	Tb927_03_v5.1	6.0858e-09	3.94316e-08	0.000802154	3	2.01379	tryparedoxin, putative
Tb927.11.15140	Tb927_11_v5.1	8.3337e-10	2.55363e-08	0.000526022	3	2.01229	hypothetical protein, conserved
Tb927.10.4280	Tb927_10_v5.1	0.000122623	5.58736e-05	0.00644664	3	2.01142	hypothetical protein, conserved
Tb927.8.2530	Tb927_08_v5.1	4.30921e-06	1.43028e-05	0.00223112	3	2.01003	hypothetical protein, conserved
Tb927.4.3890	Tb927_04_v5.1	7.19649e-08	1.34295e-07	0.00123534	3	2.00472	ATP-dependent RNA helicase, putative
Tb927.3.5190	Tb927_03_v5.1	0.000114081	0.000140218	0.0348338	2	1.99968	hypothetical protein, conserved
Tb927.6.4360	Tb927_06_v5.1	2.70824e-05	2.52504e-05	0.00349745	3	1.99816	hypothetical protein, conserved
Tb927.11.14110	Tb927_11_v5.1	3.39309e-05	1.03559e-05	0.00249465	3	1.99739	TFIIH basal transcription factor subunit (TSP2)
Tb927.11.11680	Tb927_11_v5.1	1.95418e-05	6.34325e-05	0.0150323	2	1.9938	2-oxoglutarate dehydrogenase E2 component, putative	Amino Acid catablism, TCA and Electron Transport Chain	2-oxoglutarate dehydrogenase E2 component, putative
Tb927.11.9420	Tb927_11_v5.1	1.7661e-09	8.05237e-09	0.00019982	3	1.99128	ATP synthase, putative
Tb927.10.16120	Tb927_10_v5.1	2.12775e-08	7.43881e-07	0.00153616	3	1.98961	inosine-5'-monophosphate dehydrogenase,IMP dehydrogenase	Purine Salvage Pathway	Inosine-5'-monophosphate dehydrogenase
Tb427.BES56.4	FM162579	5.78224e-09	1.07665e-06	0.000645013	3	1.98872
Tb927.5.3810	Tb927_05_v5.1		7.07224e-05	0.0332596	1	1.98851	orotidine-5-phosphate decarboxylase/orotate phosphoribosyltransferase, putative,OMPDCase-OPRTase, putative
Tb927.5.1970	Tb927_05_v5.1	0.000807678	0.00141055	0.0892351	2	1.98676	hypothetical protein
Tb927.7.4570	Tb927_07_v5.1	1.59913e-06	1.53896e-06	0.00252027	3	1.98468	inosine-guanine nucleoside hydrolase (IG-NH)	Purine Salvage Pathway	Inosine-guanine nucleoside hydrolase (IG-NH)
Tb927.11.6480	Tb927_11_v5.1	2.84157e-06	5.60011e-06	0.0012531	3	1.98193	hypothetical protein, conserved
Tb927.3.4200	Tb927_03_v5.1	6.62203e-06	7.62638e-06	0.00190168	3	1.98129	hypothetical protein, conserved
Tb927.11.11940	Tb927_11_v5.1	5.65132e-09	1.72403e-08	0.000279006	3	1.97947	protein phosphatase 2A, putative
Tb927.11.10050	Tb927_11_v5.1	0.000206172	0.000361929	0.0167514	2	1.9769	hypothetical protein, conserved
Tb927.11.14950	Tb927_11_v5.1	5.53206e-07	4.49357e-06	0.00188032	3	1.97276	zinc finger protein 2 (ZFP2)	RNA metabolism and chromatin	Zinc finger protein 2 (ZFP2)
Tb927.6.4500	Tb927_06_v5.1	1.41647e-10	1.64507e-07	0.000321389	3	1.96799	hypothetical protein, conserved
Tb927.2.6220	Tb927_02_v5.1	3.62933e-06	2.81594e-06	0.00256606	3	1.96785	adenosine transporter 2, putative (TbNT4)	Purine Salvage Pathway	Nucleoside transporter, putative (TbNT4)
Tb927.9.9660	Tb927_09_v5.1	8.93469e-08	2.09939e-07	0.000893607	3	1.96596	hypothetical protein, conserved
Tb927.5.810	Tb927_05_v5.1	1.50315e-05	7.66501e-05	0.00972562	3	1.96484	zinc finger protein family member, putative (ZC3H11)	RNA metabolism and chromatin	Zinc finger protein (ZC3H11)
Tb927.6.4440	Tb927_06_v5.1	1.69981e-11	1.06665e-07	0.000143394	3	1.9624	hypothetical protein, conserved	RNA metabolism and chromatin	RNA-binding protein RBP42
Tb927.3.2910	Tb927_03_v5.1	0.000659578	0.00137452	0.0412046	2	1.95897	hypothetical protein, conserved
Tb927.4.3480	Tb927_04_v5.1	1.59903e-06	1.12797e-06	0.00333244	3	1.95878	hypothetical protein
Tb927.5.1210	Tb927_05_v5.1	4.8625e-07	3.59811e-07	0.00146864	3	1.95869	short-chain dehydrogenase, putative
Tb927.2.3160	Tb927_02_v5.1	2.51489e-06	2.16711e-06	0.0042071	3	1.95405	hypothetical protein, conserved
Tb927.7.6670	Tb927_07_v5.1	2.89899e-07	3.15579e-07	0.00214426	3	1.95243	hypothetical protein, conserved
Tb927.10.8850	Tb927_10_v5.1	4.72084e-08	8.63953e-08	0.000333883	3	1.95035	hypothetical protein, conserved
Tb927.10.13840	Tb927_10_v5.1	1.14105e-05	1.43028e-05	0.00464714	3	1.94984	hypothetical protein, conserved
Tb927.10.10850	Tb927_10_v5.1	5.78224e-09	3.31444e-08	0.000463654	3	1.9498	argonaute-like protein (AGO1)
Tb927.11.6250	Tb927_11_v5.1	9.07271e-06	6.07269e-06	0.00735242	3	1.93888	hypothetical protein, conserved
Tb927.10.5620	Tb927_10_v5.1	2.46255e-06	2.23808e-05	0.0136017	2	1.93656	fructose-bisphosphate aldolase, glycosomal (ALD)	Glycolysis	Fructose-bisphosphate aldolase, glycosomal
Tb927.1.880	Tb927_01_v5.1	4.07638e-06	2.41685e-05	0.00907752	3	1.93514	hypothetical protein, conserved
Tb927.10.620	Tb927_10_v5.1	2.11766e-06	3.38492e-06	0.00151667	3	1.93229	hypothetical protein, conserved
Tb927.5.1280	Tb927_05_v5.1	1.54707e-08	3.16876e-08	0.000216641	3	1.93088	alanine racemase, putative
Tb927.6.2200	Tb927_06_v5.1	3.63028e-10	3.5734e-08	0.000145198	3	1.93054	hypothetical protein, conserved
Tb927.7.6970	Tb927_07_v5.1	2.28142e-09	3.5247e-08	0.000272951	3	1.92971	paraflagellar rod protein, putative
Tb927.8.3820	Tb927_08_v5.1	0.00329027	0.00680149	0.0836765	2	1.92714	hypothetical protein, conserved
Tb427.BES28.5	FM162571	1.93154e-06	2.70022e-05	0.00403459	3	1.92601
Tb927.8.4360	Tb927_08_v5.1	5.70997e-05	4.73683e-05	0.00669598	3	1.92584	hypothetical protein, conserved
Tb927.9.9520	Tb927_09_v5.1	0.0125442	0.0141905	0.180058	0	1.92412	zinc finger protein family member, putative (ZC3H29)
Tb927.10.14620	Tb927_10_v5.1	1.82308e-10	2.43977e-07	0.000182766	3	1.92366	hypothetical protein, conserved
Tb927.4.770	Tb927_04_v5.1	3.98545e-08	8.95663e-08	0.000822286	3	1.92305	ubiquitin-protein ligase, putative (upl3)
Tb427.BES10.3	FM162580	1.33258e-07	5.41933e-06	0.00133696	3	1.92178
Tb927.6.2210	Tb927_06_v5.1	3.00166e-07	8.55568e-07	0.00142236	3	1.9211	hypothetical protein, conserved
Tb927.4.4570	Tb927_04_v5.1	4.72199e-06	1.35435e-05	0.00258586	3	1.92042	hypothetical protein, conserved
Tb927.3.4450	Tb927_03_v5.1	2.46461e-07	2.4892e-07	0.00107085	3	1.92	hypothetical protein, conserved
Tb927.10.11150	Tb927_10_v5.1	2.6187e-05	2.96021e-05	0.00489384	3	1.91724	hypothetical protein, conserved
Tb927.10.14180	Tb927_10_v5.1	2.41999e-09	4.4012e-08	0.000307017	3	1.91722	protein transport protein SEC13, putative,cytosolic coat protein, putative
Tb927.10.13490	Tb927_10_v5.1	1.36275e-05	1.4951e-05	0.00156555	3	1.91616	serine/threonine kinase, putative
Tb927.11.12840	Tb927_11_v5.1	1.7661e-09	3.67218e-07	0.00047563	3	1.91365	hypothetical protein, conserved
Tb927.10.8750	Tb927_10_v5.1	0.000290653	0.000381655	0.0192689	2	1.91248	GTPase activating protein, putative
Tb927.8.1360	Tb927_08_v5.1	2.50299e-10	2.62544e-07	0.000396129	3	1.91055	hypothetical protein, conserved
Tb927.8.2750	Tb927_08_v5.1	6.99436e-08	1.0135e-07	0.000304963	3	1.90856	hypothetical protein, conserved
Tb927.7.3830	Tb927_07_v5.1	5.0762e-07	2.21403e-05	0.0052126	3	1.9065	kinesin K39, putative
Tb927.11.11460	Tb927_11_v5.1	3.64979e-07	7.70614e-07	0.0012929	3	1.90413	hypothetical protein, conserved
Tb927.9.5320	Tb927_09_v5.1	7.73936e-07	1.29566e-06	0.00375407	3	1.90361	nucleolar RNA binding protein, putative
Tb927.10.14740	Tb927_10_v5.1	3.44171e-10	3.80977e-07	0.000212937	3	1.90159	hypothetical protein, conserved
Tb927.11.8910	Tb927_11_v5.1	1.11902e-05	1.58016e-05	0.00270687	3	1.89864	NADH dehydrogenase subunit NB6M, putative	Amino Acid catablism, TCA and Electron Transport Chain	NADH dehydrogenase subunit NB6M (complex I)
Tb927.11.950	Tb927_11_v5.1	0.000146449	0.000134854	0.0113987	2	1.89578	RNA-binding protein, putative (DRBD14)
Tb927.11.16940	Tb927_11_v5.1	0.00419923	0.00618453	0.158118	2	1.89261	hypothetical protein, conserved
Tb927.3.3300	Tb927_03_v5.1	2.59373e-08	1.12692e-07	0.000595804	3	1.89248	hypothetical protein, conserved
Tb927.10.11140	Tb927_10_v5.1	1.14919e-10	3.57149e-07	0.000319303	3	1.89232	hypothetical protein, conserved
Tb927.7.3090	Tb927_07_v5.1	1.25102e-05	5.80709e-06	0.0092287	3	1.8908	hypothetical protein, conserved
Tb927.10.4360	Tb927_10_v5.1	0.0108128	0.000851861	0.059893	1	1.88577	hypothetical protein
Tb927.5.4060	Tb927_05_v5.1	1.11902e-05	2.20493e-05	0.0026191	3	1.88052	hypothetical protein, conserved
Tb927.10.8710	Tb927_10_v5.1	0.000131504	5.15475e-05	0.00516503	3	1.88035	centrin, putative
Tb927.10.14890	Tb927_10_v5.1	1.16733e-05	6.18155e-05	0.0114949	2	1.87987	C-terminal motor kinesin, putative (TBKIFC1)
Tb927.11.8190	Tb927_11_v5.1	6.8433e-09	4.4012e-08	0.000255112	3	1.87648	RAD51 protein (RAD51)
Tb927.10.4850	Tb927_10_v5.1	2.32842e-09	3.75887e-08	0.000167598	3	1.87591	hypothetical protein, conserved
Tb927.5.910	Tb927_05_v5.1	1.2182e-06	1.02073e-05	0.00105487	3	1.87445	oligosaccharyl transferase subunit, putative
Tb927.4.990	Tb927_04_v5.1	2.10387e-06	2.84927e-06	0.00151182	3	1.87329	hypothetical protein, conserved
Tb927.8.2730	Tb927_08_v5.1	7.63654e-07	1.95265e-06	0.00191235	3	1.87225	hypothetical protein, conserved
Tb927.5.3830	Tb927_05_v5.1	3.71774e-08	9.86022e-08	0.000470781	3	1.87171	dihydroorotate oxidase
Tb927.9.14240	Tb927_09_v5.1	8.93018e-07	1.05235e-06	0.00171643	3	1.8686	Nucleoporin (Nup82)
Tb927.11.3030	Tb927_11_v5.1	2.59014e-05	1.2391e-05	0.00835142	3	1.86742	phosphoribosylpyrophosphate synthetase, putative (PRS)	Pentose Phosphate Pathway	Phosphoribosylpyrophosphate synthetase, putative
Tb927.10.14280	Tb927_10_v5.1	8.99843e-05	4.06306e-05	0.00381324	3	1.86528	mitochondrial carrier protein (MCP20)
Tb927.9.7920	Tb927_09_v5.1	0.000261855	0.000184218	0.0271755	2	1.86522	hypothetical protein, conserved
Tb427.BES129.5	FM162567	7.73936e-07	1.88554e-05	0.00314711	3	1.86135
Tb927.2.4710	Tb927_02_v5.1	6.2924e-09	1.23031e-06	0.00101903	3	1.86063	RNA-binding protein, putative (TRRM1)
Tb927.10.12840	Tb927_10_v5.1	0.000108528	7.93938e-05	0.0325035	2	1.85707	mitochondrial carrier protein (MCP12)
Tb927.2.3340	Tb927_02_v5.1	0.000110014	7.95177e-05	0.0207795	2	1.84752	hypothetical protein
Tb927.5.570	Tb927_05_v5.1	2.14431e-08	8.8212e-08	0.000506781	3	1.84624	hypothetical protein, conserved
Tb927.2.4370	Tb927_02_v5.1	4.25373e-05	0.000105529	0.0192462	2	1.84614	trypanothione synthetase (TRYS)
Tb927.11.6980	Tb927_11_v5.1	2.16708e-08	9.23752e-08	0.000266959	3	1.84535	hypothetical protein, conserved
Tb927.7.2330	Tb927_07_v5.1	4.57563e-08	1.23031e-06	0.000999506	3	1.84504	hypothetical protein, conserved
Tb427.BES59.4	FM162583	1.21681e-08	3.06576e-06	0.00122202	3	1.84392
Tb927.10.1300	Tb927_10_v5.1	0.000552122	0.000530335	0.0192915	2	1.84375	hypothetical protein, conserved
Tb927.11.12730	Tb927_11_v5.1	3.83963e-05	4.41975e-05	0.00340281	3	1.84284	hypothetical protein, conserved
Tb927.7.7280	Tb927_07_v5.1	2.50654e-08	5.62468e-08	0.000249287	3	1.84237	RNA-binding protein, putative
Tb927.11.2260	Tb927_11_v5.1	3.15737e-05	3.30341e-05	0.00248833	3	1.84152	eukaryotic translation initiation factor 4e, putative (eIF4E)
Tb927.4.5140	Tb927_04_v5.1	0.000164802	0.000159027	0.00990752	3	1.83907	hypothetical protein, conserved
Tb927.1.700	Tb927_01_v5.1	3.51845e-07	7.86604e-06	0.00243788	3	1.83592	phosphoglycerate kinase (PGKC)	Glycolysis	Phosphoglycerate kinase (PGKC)
Tb927.11.12650	Tb927_11_v5.1	1.89942e-05	2.37613e-05	0.00360338	3	1.83517	palmitoyl acyltransferase 5, putative	Protein Post-Transcriptional modifications	Palmitoyl acyltransferase 5, putative
Tb927.11.14920	Tb927_11_v5.1	1.64403e-06	1.02073e-05	0.00192843	3	1.832	hypothetical protein, conserved
Tb927.6.660	Tb927_06_v5.1	1.51613e-08	2.36071e-07	0.000504051	3	1.82937	hypothetical protein, conserved
Tb927.8.1110	Tb927_08_v5.1	1.64252e-09	2.32617e-06	0.00202063	3	1.82925	40S ribosomal protein S9, putative
Tb927.2.2180	Tb927_02_v5.1	6.12546e-06	8.7454e-06	0.00156066	3	1.8272	ribosomal RNA processing protein 41B,RNase PH-like protein, putative,exosome complex exonuclease 1, putative (RRP41B)
Tb927.8.6390	Tb927_08_v5.1	2.20202e-08	9.97056e-07	0.000842382	3	1.82684	lysophospholipase, putative,alpha/beta hydrolase, putative (TbLysoPLA)	Lipid Metabolism	Lysophospholipase, putative
Tb927.11.2650	Tb927_11_v5.1	2.32842e-09	1.54029e-06	0.000935763	3	1.82678	heat shock protein 84, putative
Tb927.11.10100	Tb927_11_v5.1	6.25687e-05	9.22002e-05	0.0044475	3	1.82289	hypothetical protein, conserved
Tb927.7.7200	Tb927_07_v5.1	5.30078e-06	3.95044e-06	0.00443843	3	1.82086	hypothetical protein, conserved
Tb927.11.1660	Tb927_11_v5.1	7.44846e-08	1.15651e-07	0.000440196	3	1.82047	vesicular transport protein (CDC48 homologue), putative
Tb927.1.4410	Tb927_01_v5.1	3.76926e-09	1.42436e-06	0.000342285	3	1.81783	hypothetical protein, conserved
Tb927.10.15720	Tb927_10_v5.1	6.98962e-08	1.90991e-07	0.000584607	3	1.81692	proteasome regulatory non-ATP-ase subunit 9,19S proteasome regulatory subunit (RPN9)
Tb927.8.3280	Tb927_08_v5.1	2.44905e-05	2.43582e-05	0.00648033	3	1.81483	hypothetical protein, conserved
Tb927.4.1090	Tb927_04_v5.1	1.4282e-06	2.23104e-06	0.000805528	3	1.81465	endosomal integral membrane protein, putative
Tb927.3.4180	Tb927_03_v5.1	3.23243e-05	7.26797e-05	0.0157436	2	1.81344	hypothetical protein
Tb927.9.3850	Tb927_09_v5.1	9.99663e-06	1.37392e-05	0.00185905	3	1.81222	hypothetical protein, conserved
Tb927.9.8200	Tb927_09_v5.1	3.01595e-06	4.01942e-06	0.00418974	3	1.81171	hypothetical protein, conserved
Tb927.5.3720	Tb927_05_v5.1	3.5106e-05	3.08464e-05	0.00161984	3	1.80971	hypothetical protein, conserved
Tb927.7.1470	Tb927_07_v5.1	4.60075e-05	3.75598e-05	0.00868519	3	1.80963	ATPase subunit 9, putative	Amino Acid catablism, TCA and Electron Transport Chain	ATP synthase F0 subunit 9, putative
Tb927.10.6700	Tb927_10_v5.1	6.86508e-07	9.2383e-07	0.00137725	3	1.80864	hypothetical protein, conserved
Tb927.7.3180	Tb927_07_v5.1	1.35298e-09	9.21039e-07	0.000253189	3	1.80859	Mu-adaptin 1, putative,adaptor complex AP-1 medium subunit, putative
Tb927.7.5690	Tb927_07_v5.1	7.74413e-06	5.50416e-06	0.00454736	3	1.8073	hypothetical protein, conserved
Tb927.7.6810	Tb927_07_v5.1	4.24921e-07	6.40081e-07	0.000621518	3	1.80698	hypothetical protein, conserved
Tb927.6.3140	Tb927_06_v5.1	0.000702058	0.00107647	0.038432	2	1.8061	hypothetical protein, conserved
Tb927.2.4020	Tb927_02_v5.1	8.34434e-07	1.37181e-06	0.00183783	3	1.80503	ubiquitin activating enzyme, putative
Tb927.1.3740	Tb927_01_v5.1	2.79674e-06	2.6363e-05	0.00184846	3	1.80393	hypothetical protein, unlikely
Tb427.BES65.3	FM162573		1.09682e-05	0.00204258	2	1.80303
Tb927.11.15860	Tb927_11_v5.1	2.79343e-06	2.38144e-05	0.00199326	3	1.80293	L-Lysine transport protein, putative
Tb927.10.11110	Tb927_10_v5.1	6.71458e-07	7.21721e-07	0.000653822	3	1.80201	hypothetical protein, conserved
Tb427.BES98.3	FM162572	3.16797e-06	4.47936e-05	0.0047289	3	1.80022
Tb927.9.13520	Tb927_09_v5.1	8.34434e-07	7.1438e-06	0.0031319	3	1.79859	hypothetical protein, conserved
Tb927.10.7060	Tb927_10_v5.1	1.12699e-06	1.55407e-06	0.00110353	3	1.79582	nucleoporin interacting component (NUP93), putative
Tb927.11.9140	Tb927_11_v5.1	1.96642e-05	2.37613e-05	0.00197681	3	1.79502	mitochondrial RNA binding complex 1 subunit (MRB0880)
Tb927.9.2490	Tb927_09_v5.1	8.34434e-07	1.00275e-05	0.00137276	3	1.79453	nucleolar protein (NOP66)
Tb927.10.15360	Tb927_10_v5.1	4.51127e-07	4.21614e-06	0.00204806	3	1.79446	hypothetical protein, conserved
Tb927.6.1530	Tb927_06_v5.1	1.3883e-06	1.89002e-06	0.00186434	3	1.79402	hypothetical protein, conserved
Tb927.10.10980	Tb927_10_v5.1	1.18218e-09	4.23166e-06	0.00431264	3	1.79374	heat shock protein 83,heat shock protein
Tb927.4.760	Tb927_04_v5.1	9.77423e-07	1.43028e-05	0.00120877	3	1.79131	gamma-adaptin 1, putative,AP-1 adapter complex gamma subunit, putative
Tb927.11.5600	Tb927_11_v5.1	0.000575424	0.000669545	0.0236342	2	1.79107	hypothetical protein, conserved
Tb927.1.3960	Tb927_01_v5.1	0.0507747	0.0807012	0.308368	0	1.78748	hypothetical protein, unlikely
Tb927.10.8860	Tb927_10_v5.1	0.000626615	0.000390196	0.014955	2	1.78657	hypothetical protein, conserved
Tb927.6.190	Tb927_06_v5.1	2.098e-06	1.86072e-06	0.00253329	3	1.78636	receptor-type adenylate cyclase GRESAG 4, putative	Cell Cycle Regulation	Receptor-type adenylate cyclase GRESAG 4, putative
Tb927.3.960	Tb927_03_v5.1	9.85003e-06	8.98744e-06	0.0032164	3	1.78346	protein transport protein Sec61 gamma subunit, putative
Tb927.5.1140	Tb927_05_v5.1	7.70485e-06	5.08179e-06	0.00338706	3	1.78277	choline/ethanolamine kinase (C/EK1)	Lipid Metabolism	Ethanolamine kinase
Tb927.2.6320	Tb927_02_v5.1	0.00109459	0.00138072	0.0225021	2	1.78257	adenosine transporter 2, putative (TbNT6)	Purine Salvage Pathway	Adenosine/inosine transporter, putative (TbNT6)
Tb927.10.7500	Tb927_10_v5.1	5.32698e-09	2.84155e-06	0.000473186	3	1.78216	fibrillarin (NOP1)
Tb927.11.15840	Tb927_11_v5.1	4.48348e-06	3.2409e-05	0.00229033	3	1.77668	L-Lysine transport protein, putative
Tb927.9.15300	Tb927_09_v5.1	0.055726	0.0850731	0.299235	0	1.77605	hypothetical protein, unlikely
Tb927.11.16900	Tb927_11_v5.1	0.000112014	0.00010636	0.00779219	3	1.77508	hypothetical protein
Tb927.11.11020	Tb927_11_v5.1	1.87497e-09	2.5439e-07	0.000120742	3	1.775	hypothetical protein, conserved
Tb927.7.820	Tb927_07_v5.1	1.16247e-05	1.56033e-05	0.00165468	3	1.77424	dynein arm light chain, axonemal, putative
Tb927.6.4140	Tb927_06_v5.1	3.28173e-07	9.69389e-06	0.00307862	3	1.7716	paraflagellar rod component, putative (PFC4)
Tb927.11.14160	Tb927_11_v5.1	0.000608882	0.000532721	0.0197066	2	1.77094	hypothetical protein, conserved
Tb927.5.4560	Tb927_05_v5.1	0.000505812	0.000641924	0.0209256	2	1.77093	guanine deaminase, putative,guanase, putative,guanine aminase, putative,guanine aminohydrolase, putative	Purine Salvage Pathway	Guanine deaminase, putative
Tb927.8.2770	Tb927_08_v5.1	1.81492e-08	4.34125e-06	0.000798773	3	1.76767	insulin receptor,Ryanodine receptor	Cell Signaling	Inositol 1,4,5-trisphosphate receptor
Tb927.4.3750	Tb927_04_v5.1	0.00171596	0.00147814	0.0728805	2	1.76423	receptor-type adenylate cyclase GRESAG 4, putative
Tb927.1.970	Tb927_01_v5.1	0.0241738	0.00951287	0.161687	1	1.76408	hypothetical protein, unlikely
Tb927.9.2470	Tb927_09_v5.1	4.49594e-06	3.90506e-05	0.00488463	3	1.7639	nucleolar protein (NOP86)
Tb927.10.10190	Tb927_10_v5.1	5.1583e-08	4.92411e-07	0.00062736	3	1.76321	hypothetical protein, conserved
Tb927.10.9360	Tb927_10_v5.1	4.24921e-07	5.6202e-07	0.000570657	3	1.76128	hypothetical protein, conserved
Tb927.5.3340	Tb927_05_v5.1	0.00370647	0.00158673	0.0316984	2	1.7586	hypothetical protein, conserved
Tb927.3.2160	Tb927_03_v5.1	9.83188e-07	9.34743e-07	0.00141778	3	1.75823	hypothetical protein, conserved
Tb927.8.5640	Tb927_08_v5.1	1.30832e-06	2.45591e-06	0.00217875	3	1.75763	hypothetical protein, conserved	Amino Acid catablism, TCA and Electron Transport Chain	Succinate dehydrogenase subunit SDH6 (complex II)
Tb927.1.4180	Tb927_01_v5.1	1.73941e-06	1.43578e-06	0.0013414	3	1.75739	leucine-rich repeat protein (LRRP), putative
Tb927.11.11540	Tb927_11_v5.1	4.30681e-07	1.97554e-05	0.00197141	3	1.75534	DNA topoisomerase II, putative (TOP2)
Tb927.5.820	Tb927_05_v5.1	0.00118376	0.00100843	0.0302777	2	1.75387	hypothetical protein, conserved
Tb927.11.16100	Tb927_11_v5.1	1.38551e-06	1.53896e-06	0.00262579	3	1.7536	ubiquitin carboxyl-terminal hydrolase, putative
Tb927.10.520	Tb927_10_v5.1	2.76705e-07	1.9977e-06	0.00209859	3	1.7535	hypothetical protein, conserved
Tb927.2.4530	Tb927_02_v5.1	6.26501e-05	9.0909e-05	0.00467443	3	1.75333	hypothetical protein, conserved
Tb927.10.13800	Tb927_10_v5.1	0.000240988	0.000204343	0.012529	2	1.7509	hypothetical protein, conserved
Tb927.11.3650	Tb927_11_v5.1	0.000302412	0.00020188	0.0207308	2	1.74767	adenylosuccinate synthetase, putative	Purine Salvage Pathway	Adenylosuccinate synthetase, putative
Tb927.10.3510	Tb927_10_v5.1		3.6335e-05	0.00960067	2	1.74765	hypothetical protein, conserved
Tb927.4.700	Tb927_04_v5.1	0.000119168	9.14241e-05	0.0071177	3	1.74393	hypothetical protein, conserved
Tb927.6.1120	Tb927_06_v5.1	0.000227167	0.000225527	0.00867176	3	1.74067	hypothetical protein, conserved
Tb927.9.8910	Tb927_09_v5.1	0.0468033	0.0125615	0.195936	0	1.73589	hypothetical protein, unlikely
Tb927.7.5760	Tb927_07_v5.1	0.000317444	0.000411442	0.0157234	2	1.73585	nuclear transport factor 2 protein, putative (NFT2)
Tb927.9.7480	Tb927_09_v5.1	3.82361e-06	2.3056e-06	0.00219605	3	1.73086	hypothetical protein, conserved
Tb927.8.8120	Tb927_08_v5.1	1.7927e-06	1.89002e-06	0.0005344	3	1.73042	hypothetical protein, conserved
Tb927.7.1930	Tb927_07_v5.1	0.000583417	0.000746452	0.0267902	2	1.72939	nucleoside diphosphatase, putative,ectonucleoside triphosphate diphosphohydrolase 5, putative	Purine Salvage Pathway	Nucleoside diphosphatase, putative
Tb927.2.5830	Tb927_02_v5.1	0.00026985	0.000201954	0.0107992	2	1.72793	hypothetical protein, conserved
Tb427.BES129.1	FM162567	8.026e-06	5.72667e-06	0.00228441	3	1.72742
Tb927.11.13110	Tb927_11_v5.1	0.000298147	0.000264959	0.00924241	3	1.72541	hypothetical protein, conserved
Tb927.7.5210	Tb927_07_v5.1	5.82892e-06	6.15844e-06	0.00352162	3	1.72523	hypothetical protein, conserved
Tb927.11.14460	Tb927_11_v5.1	3.63351e-07	1.8437e-06	0.000748069	3	1.72481	ADP-ribosylation factor GTPase activating protein 1, putative
Tb927.6.890	Tb927_06_v5.1	1.59568e-05	1.01869e-05	0.00361984	3	1.72402	hypothetical protein, conserved
Tb927.11.14100	Tb927_11_v5.1	3.27389e-06	3.5217e-06	0.00300337	3	1.72332	DRBD4 (DRBD4)
Tb927.10.10970	Tb927_10_v5.1	4.891e-09	9.83597e-06	0.00682015	3	1.72189	heat shock protein, putative
Tb927.5.3840	Tb927_05_v5.1	0.000107982	0.000133125	0.00816622	3	1.72164	hypothetical protein, conserved
Tb927.1.3120	Tb927_01_v5.1	1.24963e-06	1.4191e-06	0.000369457	3	1.71858	separase, putative,cysteine peptidase, Clan CD, family C50, putative
Tb927.11.9360	Tb927_11_v5.1	2.3719e-05	3.62174e-05	0.00124864	3	1.71815	prenyltransferase, putative
Tb927.4.4560	Tb927_04_v5.1	1.67615e-07	4.92257e-07	0.000528787	3	1.716	hypothetical protein, conserved
Tb927.10.5770	Tb927_10_v5.1	6.22222e-08	6.31166e-06	0.00081224	3	1.71235	valosin-containing protein homolog,Transitional endoplasmic reticulum ATPase, putative (VCP)
Tb927.6.600	Tb927_06_v5.1	0.00184194	0.000633956	0.0226322	2	1.70897	CCR4 associated factor, putative (CAF1)
Tb927.2.5800	Tb927_02_v5.1	2.34942e-06	5.07676e-06	0.00257924	3	1.70889	sedoheptulose-1,7-bisphosphatase (SBPase)
Tb927.4.2170	Tb927_04_v5.1	0.000134479	0.000201954	0.00570724	3	1.70749	hypothetical protein, conserved
Tb927.5.4420	Tb927_05_v5.1	3.12202e-07	8.92432e-06	0.00192306	3	1.70666	nucleolar RNA helicase II, putative,nucleolar RNA helicase Gu, putative
Tb927.4.590	Tb927_04_v5.1	1.15398e-05	1.18454e-05	0.0041463	3	1.70399	hypothetical protein, conserved
Tb927.10.3010	Tb927_10_v5.1	9.1523e-08	5.80468e-06	0.00100732	3	1.70332	hypothetical protein, conserved
Tb927.11.5290	Tb927_11_v5.1	7.92211e-05	7.87312e-05	0.00213852	3	1.70327	mitochondrial carrier protein (MCP9)
Tb927.5.2940	Tb927_05_v5.1	2.98707e-09	3.0086e-06	0.00038189	3	1.70119	stress-induced protein sti1, putative
Tb927.8.7990	Tb927_08_v5.1	1.41214e-07	6.03931e-06	0.000712366	3	1.69977	hypothetical protein, conserved
Tb927.7.2380	Tb927_07_v5.1	0.00100192	0.000829039	0.0178096	2	1.69957	hypothetical protein, conserved
Tb927.9.17240	Tb927_09_v5.1	0.0882939	0.0405159	0.462166	0	1.69783	variant surface glycoprotein (VSG, pseudogene), putative,variant surface glycoprotein (VSG), degenerate and frameshifted fragment (VSG47)
Tb927.10.12010	Tb927_10_v5.1	8.11035e-06	2.06757e-05	0.00578881	3	1.69641	hypothetical protein, conserved
Tb927.2.4990	Tb927_02_v5.1	3.4771e-07	8.38634e-07	0.000315208	3	1.6962	hypothetical protein, conserved
Tb927.2.2400	Tb927_02_v5.1	5.05762e-06	4.63405e-06	0.00132365	3	1.69525	hypothetical protein, conserved
Tb927.8.1440	Tb927_08_v5.1	1.16772e-05	1.52369e-05	0.00109112	3	1.69219	maoC-like dehydratase, putative	Fatty Acid Beta-Oxidation	Enoyl-CoA hydratase, putative
Tb927.7.3040	Tb927_07_v5.1	0.00546309	0.00762135	0.0697681	2	1.68542	hypothetical protein, conserved
Tb927.11.6440	Tb927_11_v5.1	0.0012525	0.000835529	0.0224762	2	1.68411	hypothetical protein, conserved
Tb927.3.3290	Tb927_03_v5.1	6.42462e-05	7.48452e-05	0.00409445	3	1.68211	protein kinase, putative
Tb927.10.10920	Tb927_10_v5.1	1.23429e-08	1.68975e-05	0.00791916	3	1.67585	heat shock protein, putative
Tb927.4.4350	Tb927_04_v5.1	5.55152e-05	5.49842e-05	0.010326	2	1.67558	hypothetical protein, conserved
Tb927.7.2690	Tb927_07_v5.1	0.000463882	0.000347822	0.00744863	3	1.67366	hypothetical protein, conserved
Tb927.8.1820	Tb927_08_v5.1	0.000116245	0.000154604	0.00350548	3	1.67285	nonspecific lipid-transfer protein, putative,sterol carrier protein, putative	Fatty Acid Beta-Oxidation	3-ketoacyl-CoA thiolase, putative
Tb927.8.7160	Tb927_08_v5.1	7.29046e-07	8.34501e-07	0.000435649	3	1.67258	UDP-Gal or UDP-GlcNAc-dependent glycosyltransferase (pseudogene), putative
Tb927.1.3640	Tb927_01_v5.1	0.0540196	0.0134688	0.159623	0	1.67024	hypothetical protein, unlikely
Tb927.6.1930	Tb927_06_v5.1	3.6608e-05	4.15619e-05	0.00170074	3	1.66843	hypothetical protein, conserved
Tb927.7.3070	Tb927_07_v5.1	2.28552e-05	1.45253e-05	0.00259915	3	1.6674	hypothetical protein, conserved
Tb927.10.10890	Tb927_10_v5.1	1.45028e-08	1.88406e-05	0.00825879	3	1.66637	heat shock protein, putative
Tb927.10.10900	Tb927_10_v5.1	1.45028e-08	1.89072e-05	0.00827204	3	1.66637	heat shock protein, putative
Tb927.2.4850	Tb927_02_v5.1	1.73992e-07	1.04578e-06	0.000647942	3	1.6657	hypothetical protein, conserved
Tb927.10.13790	Tb927_10_v5.1	7.58801e-06	4.06091e-05	0.00184315	3	1.66549	hypothetical protein, conserved
Tb927.10.10940	Tb927_10_v5.1	1.5393e-08	1.91151e-05	0.00847097	3	1.6646	heat shock protein, putative
Tb927.10.10950	Tb927_10_v5.1	1.5393e-08	1.92021e-05	0.00848424	3	1.6646	heat shock protein, putative
Tb927.10.10960	Tb927_10_v5.1	1.5393e-08	1.92578e-05	0.00849749	3	1.6646	heat shock protein, putative
Tb927.1.1750	Tb927_01_v5.1	0.00330866	0.000810313	0.024582	2	1.66429	hypothetical protein, conserved
Tb927.10.10910	Tb927_10_v5.1	1.78426e-08	1.9906e-05	0.00881998	3	1.66287	heat shock protein, putative
Tb927.10.9620	Tb927_10_v5.1	0.0208006	0.00835475	0.129847	1	1.66003	NADH-ubiquinone oxidoreductase c
Tb927.11.15930	Tb927_11_v5.1	1.57524e-05	1.63569e-05	0.00167488	3	1.65994	hypothetical protein, conserved
Tb927.3.1380	Tb927_03_v5.1	1.56385e-06	1.9906e-05	0.00327814	3	1.65908	ATP synthase beta chain, mitochondrial precursor,ATP synthase F1, beta subunit	Amino Acid catablism, TCA and Electron Transport Chain	ATP synthase F1 beta chain, mitochondrial precursor
Tb927.10.2890	Tb927_10_v5.1	1.32608e-07	1.67893e-05	0.00937952	3	1.65857	enolase	Glycolysis	Enolase
Tb927.10.10000	Tb927_10_v5.1	0.000130533	9.01211e-05	0.00944835	3	1.65793	hypothetical protein, conserved
Tb927.10.1890	Tb927_10_v5.1	5.3014e-05	4.36818e-05	0.00439321	3	1.65727	calpain, putative,cysteine peptidase, Clan CA, family C2, putative
Tb927.10.5850	Tb927_10_v5.1	9.59834e-06	3.94122e-05	0.00394938	3	1.65661	hypothetical protein, conserved
Tb927.7.2020	Tb927_07_v5.1	0.00299302	0.00294841	0.0502383	2	1.65619	retrotransposon hot spot protein 7 (RHS7), putative
Tb927.2.6150	Tb927_02_v5.1	0.000403796	0.000365159	0.0112411	2	1.65537	adenosine transporter 2 (TbNT2/927)	Purine Salvage Pathway	Adenosine transporter P1 (TbNT2)
Tb927.10.3550	Tb927_10_v5.1	0.000174422	0.000130531	0.00879303	3	1.65508	DNA repair helicase, putative
Tb927.10.10930	Tb927_10_v5.1	2.67198e-08	2.35445e-05	0.0107843	2	1.65212	heat shock protein, putative
Tb927.9.3700	Tb927_09_v5.1	0.0517314	0.0249169	0.232532	0	1.65014	hypothetical protein, unlikely
Tb927.1.3380	Tb927_01_v5.1	0.0734495	0.0506732	0.305156	0	1.65008	hypothetical protein, unlikely
Tb927.10.11420	Tb927_10_v5.1	1.43012e-05	1.63518e-05	0.00295865	3	1.64906	hypothetical protein, conserved
Tb927.7.4690	Tb927_07_v5.1	0.000186838	0.00018849	0.0133671	2	1.64847	hypothetical protein
Tb927.7.7430	Tb927_07_v5.1	3.59547e-07	3.24039e-05	0.00365335	3	1.6453	ATP synthase alpha chain, mitochondrial precursor,ATP synthase F1, alpha subunit	Amino Acid catablism, TCA and Electron Transport Chain	ATP synthase F1 alpha chain, mitochondrial precursor
Tb11.v4.0039	Tb927_11_RH_fork_v5.1	0.0538813	0.0493558	0.246725	0	1.64529	variant surface glycoprotein (VSG, pseudogene), putative
Tb927.9.7890	Tb927_09_v5.1	0.00142696	0.00110334	0.0274732	2	1.64484	hypothetical protein, conserved
Tb927.10.9740	Tb927_10_v5.1	5.18164e-06	7.96085e-06	0.00264582	3	1.64366	proteasome regulatory ATPase subunit 6,19S proteasome regulatory subunit (RPT6)
Tb927.7.6450	Tb927_07_v5.1	1.65093e-05	2.9178e-05	0.00520304	3	1.64271	tRNA-dihydrouridine synthase 3, putative
Tb927.10.2490	Tb927_10_v5.1	1.21472e-06	1.57501e-06	0.000488223	3	1.64139	glucose-6-phosphate 1-dehydrogenase (G6PD)	Pentose Phosphate Pathway	Glucose-6-phosphate 1-dehydrogenase
Tb927.2.2450	Tb927_02_v5.1	2.82135e-05	2.07028e-05	0.00176879	3	1.64137	ribosomal RNA methyltransferase, putative
Tb927.1.4080	Tb927_01_v5.1	0.00863016	0.00137746	0.0370134	2	1.64124	hypothetical protein, unlikely
Tb927.7.7420	Tb927_07_v5.1	3.63422e-07	3.3421e-05	0.00369538	3	1.64049	ATP synthase alpha chain, mitochondrial precursor,ATP synthase F1, alpha subunit
Tb927.9.11840	Tb927_09_v5.1	0.000539809	0.000488525	0.0281934	2	1.63905	hypothetical protein, conserved
Tb927.10.7380	Tb927_10_v5.1	0.000115249	0.0001565	0.0027	3	1.63711	hypothetical protein, conserved
Tb927.11.13250	Tb927_11_v5.1	4.37426e-08	1.50499e-05	0.001145	3	1.63652	eukaryotic translation initiation factor 2 gamma, putative (eIF-2-gamma)
Tb927.11.19800	Tb927_11_RH_fork_v5.1	9.23845e-05	8.84634e-05	0.00740028	3	1.63612	hypothetical protein
Tb927.11.9650	Tb927_11_v5.1	3.36893e-05	2.2146e-05	0.00484779	3	1.63601	hypothetical protein, conserved
Tb927.10.15650	Tb927_10_v5.1	1.58532e-05	1.37871e-05	0.0016447	3	1.63553	tRNA pseudouridine synthase A-like protein
Tb927.1.4100	Tb927_01_v5.1	0.00128325	0.000788815	0.0210234	2	1.63427	cytochrome oxidase subunit IV (COXIV)
Tb927.11.2130	Tb927_11_v5.1	1.91144e-06	2.33343e-06	0.000674905	3	1.63262	proteasome regulatory non-ATP-ase subunit 3 (RPN3)
Tb927.9.15090	Tb927_09_v5.1	4.87334e-07	3.55957e-06	0.000914318	3	1.63228	cytosolic coat protein, putative
Tb927.9.7980	Tb927_09_v5.1	0.000661314	0.000572053	0.0142496	2	1.63176	hypothetical protein, conserved
Tb927.8.1470	Tb927_08_v5.1	0.000167598	0.000240672	0.00359517	3	1.63085	hypothetical protein, conserved
Tb927.3.2230	Tb927_03_v5.1	0.000133181	0.000515117	0.0324063	2	1.63041	succinyl-CoA synthetase alpha subunit, putative	Amino Acid catablism, TCA and Electron Transport Chain	Succinyl-CoA synthetase alpha subunit, putative
Tb927.3.3510	Tb927_03_v5.1	0.000391195	0.000441506	0.0122459	2	1.63028	hypothetical protein, conserved
Tb927.11.16660	Tb927_11_v5.1	0.000162602	0.000108092	0.016419	2	1.62718	hypothetical protein, conserved
Tb927.11.3430	Tb927_11_v5.1	0.000252353	0.000315123	0.00495895	3	1.62505	hypothetical protein, conserved
Tb927.6.4760	Tb927_06_v5.1	1.61667e-05	1.25156e-05	0.00233241	3	1.62498	hypothetical protein, conserved
Tb927.3.3270	Tb927_03_v5.1	0.00104014	0.0018214	0.0529386	2	1.62311	ATP-dependent phosphofructokinase (TbPFK)	Glycolysis	ATP-dependent phosphofructokinase
Tb927.9.1990	Tb927_09_v5.1	0.000102175	0.000133125	0.00421581	3	1.62224	hypothetical protein, unlikely
Tb927.9.4170	Tb927_09_v5.1	0.000833952	0.000365314	0.00721111	3	1.62152	hypothetical protein, unlikely
Tb927.10.3390	Tb927_10_v5.1	4.44301e-05	2.59854e-05	0.00492175	3	1.62123	predicted TLD domain protein
Tb927.7.6600	Tb927_07_v5.1	1.42979e-06	5.39829e-05	0.00205918	3	1.62074	hypothetical protein, conserved
Tb927.11.12980	Tb927_11_v5.1	6.12546e-06	6.34423e-06	0.000512197	3	1.62061	hypothetical protein, conserved
Tb927.10.12700	Tb927_10_v5.1	4.25373e-05	0.000171004	0.01121	2	1.61614	pyruvate dehydrogenase E1 alpha subunit, putative	Glycolysis	Pyruvate dehydrogenase E1 alpha subunit, putative
Tb927.5.3740	Tb927_05_v5.1	0.000432507	0.000237897	0.00389833	3	1.61595	hypothetical protein, conserved
Tb927.11.11330	Tb927_11_v5.1	3.15502e-08	3.0547e-05	0.0194054	2	1.615	heat shock protein 70
Tb927.8.4800	Tb927_08_v5.1	1.31601e-06	4.67948e-06	0.000984313	3	1.61442	hypothetical protein, conserved
Tb927.2.1810	Tb927_02_v5.1	3.97507e-07	2.76511e-05	0.00154103	3	1.61246	transcription silencer (ISWI)
Tb927.6.3790	Tb927_06_v5.1	1.952e-05	1.52788e-05	0.00201515	3	1.61222	valosin-containing protein homolog, putative,AAA ATPase
Tb927.7.3810	Tb927_07_v5.1	2.60082e-05	2.65857e-05	0.00169032	3	1.61096	hypothetical protein, conserved
Tb927.9.10690	Tb927_09_v5.1	0.000130522	0.000134031	0.00683144	3	1.61082	hypothetical protein, conserved
Tb927.11.5050	Tb927_11_v5.1	5.56926e-05	5.4739e-05	0.00303321	3	1.60649	fumarate hydratase, class I (FHm)	Amino Acid catablism, TCA and Electron Transport Chain	Fumarate hydratase, class I (FHm)
Tb927.7.6750	Tb927_07_v5.1	1.02036e-05	7.21686e-06	0.00194448	3	1.60572	hypothetical protein, conserved
Tb927.8.4450	Tb927_08_v5.1	0.00205102	0.00179969	0.0855207	2	1.60448	RNA-binding protein, putative (RBP11)
Tb927.8.1810	Tb927_08_v5.1	0.00019114	0.000222045	0.00466534	3	1.60291	rhomboid-like protein,serine peptidase, Clan S-, family S54, putative
Tb927.10.13520	Tb927_10_v5.1	5.51308e-05	8.10267e-05	0.00679761	3	1.60249	hypothetical protein, conserved,hypothetical protein
Tb927.11.10630	Tb927_11_v5.1	5.81235e-06	4.16512e-06	0.0011575	3	1.60241	hypothetical protein, conserved
Tb927.1.2750	Tb927_01_v5.1	1.3701e-05	1.50437e-05	0.00315471	3	1.60233	hypothetical protein, conserved
Tb927.10.4050	Tb927_10_v5.1	0.00970995	0.0146173	0.184969	1	1.60206	serine palmitoyltransferase, putative
Tb927.9.12900	Tb927_09_v5.1	1.5785e-06	2.7391e-06	0.000715519	3	1.60163	RNA polymerase-associated protein LEO1, putative
Tb927.7.3660	Tb927_07_v5.1	0.00260853	0.00228693	0.0428828	2	1.6011	hypothetical protein, conserved
Tb927.1.4160	Tb927_01_v5.1	0.000455167	0.000307071	0.0129942	2	1.601	hypothetical protein, conserved
Tb927.6.230	Tb927_06_v5.1	0.0391109	0.0775131	0.282415	0	1.60084	expression site-associated gene (ESAG, pseudogene), putative,expression site-associated gene 1 (ESAG1), fragment
Tb927.9.4680	Tb927_09_v5.1	2.18402e-05	0.000122262	0.00539669	3	1.59955	ATP-dependent DEAD box helicase, putative
Tb927.8.3190	Tb927_08_v5.1	0.00323102	0.00388743	0.0361728	2	1.59907	hypothetical protein, conserved
Tb927.10.15920	Tb927_10_v5.1	0.000624925	0.000735736	0.00659395	3	1.59714	hypothetical protein, conserved
Tb927.7.2570	Tb927_07_v5.1	3.64164e-08	1.05617e-05	0.000313173	3	1.59709	guide RNA associated protein, GAP2
Tb927.7.6490	Tb927_07_v5.1	3.00101e-05	0.000214338	0.00312431	3	1.59645	hypothetical protein, conserved
Tb927.10.11610	Tb927_10_v5.1	0.00348016	0.00415666	0.0354484	2	1.59605	hypothetical protein, conserved
Tb927.9.5170	Tb927_09_v5.1	0.000190718	0.000193262	0.00585025	3	1.59604	phosphomevalonate kinase protein, putative
Tb927.5.2790	Tb927_05_v5.1	9.16966e-05	8.76258e-05	0.00442032	3	1.59518	mitochondrial DNA polymerase beta-PAK (Pol beta-PAK)
Tb927.6.1150	Tb927_06_v5.1	0.00118823	0.00104594	0.0394059	2	1.59265	hypothetical protein
Tb927.10.12080	Tb927_10_v5.1	0.00182804	0.00190347	0.0225281	2	1.58852	hypothetical protein, conserved
Tb927.10.9550	Tb927_10_v5.1	0.107133	0.0241604	0.213224	0	1.58831	hypothetical protein
Tb927.6.2290	Tb927_06_v5.1	6.71458e-07	2.27654e-05	0.000768206	3	1.58818	hypothetical protein, conserved
Tb927.6.2350	Tb927_06_v5.1	6.71458e-07	2.27699e-05	0.000771576	3	1.58818	hypothetical protein, conserved
Tb927.5.520	Tb927_05_v5.1	0.00335407	0.00406907	0.0339923	2	1.58801	stomatin-like protein, putative
Tb927.11.2050	Tb927_11_v5.1	0.000212341	0.000940863	0.0519999	2	1.58533	60S acidic ribosomal subunit protein, putative
Tb427.BES28.4	FM162571	8.11099e-05	0.000595771	0.0261152	2	1.58381
Tb927.1.4120	Tb927_01_v5.1	0.00950746	0.00462546	0.0823864	2	1.58292	hypothetical protein, unlikely
Tb927.4.4490	Tb927_04_v5.1	0.000597186	0.000609799	0.0337588	2	1.58026	multidrug resistance protein E,p-glycoprotein (MRPE)
Tb927.9.10300	Tb927_09_v5.1	0.000679707	0.000748846	0.013748	2	1.57601	hypothetical protein, conserved
Tb927.10.1820	Tb927_10_v5.1	0.00877834	0.00352212	0.0707418	2	1.57513	hypothetical protein, conserved
Tb927.9.15360	Tb927_09_v5.1	3.16797e-06	0.000101586	0.01459	2	1.57443	40S ribosomal protein S6, putative
Tb927.6.4700	Tb927_06_v5.1	0.00214483	0.00295484	0.0322447	2	1.57388	hypothetical protein, conserved
Tb427.BES4.3	FM162568	3.8971e-05	0.000299489	0.00979533	3	1.57358
Tb927.11.7900	Tb927_11_v5.1	3.8383e-06	1.25055e-05	0.00161487	3	1.57144	mitochondrial RNA binding protein,RBP16,RNA- binding protein of 16 kDa (RBP16)
Tb927.7.4030	Tb927_07_v5.1	2.14744e-06	3.68527e-06	0.000957915	3	1.57045	hypothetical protein, conserved
Tb927.2.3610	Tb927_02_v5.1	3.23717e-05	4.06306e-05	0.00139962	3	1.56765	hypothetical protein, conserved
Tb927.7.1670	Tb927_07_v5.1	0.000167964	0.000147667	0.00655993	3	1.56743	hypothetical protein, conserved
Tb927.11.11290	Tb927_11_v5.1	4.38197e-08	2.30109e-05	0.000900517	3	1.56669	heat shock protein 70, putative
Tb927.10.1640	Tb927_10_v5.1	0.0170219	0.0180589	0.1078	0	1.56668	hypothetical protein
Tb927.11.7330	Tb927_11_v5.1	0.00138004	0.000735252	0.0133491	2	1.56477	hypothetical protein, conserved
Tb927.2.6200	Tb927_02_v5.1	0.000776875	0.000944057	0.0113193	2	1.56372	adenosine transporter 2, putative (TbNT3)	Purine Salvage Pathway	Nucleoside transporter, putative (TbNT3)
Tb927.10.14910	Tb927_10_v5.1	3.3074e-05	0.000193262	0.00880648	3	1.56369	sarcoplasmic reticulum glycoprotein, putative,sarcalumenin precursor, putative
Tb927.11.8820	Tb927_11_v5.1	6.79569e-05	4.69467e-05	0.00390685	3	1.5626	glutathionylspermidine synthetase, putative
Tb927.11.3520	Tb927_11_v5.1	0.00182641	0.00132616	0.0148393	2	1.56254	hypothetical protein, conserved
Tb927.4.2110	Tb927_04_v5.1	0.0045165	0.00305943	0.0575241	2	1.56134	protein phosphatase 2C, putative
Tb927.9.3970	Tb927_09_v5.1	0.000669697	0.000743742	0.0178528	2	1.55992	nicotinamidase, putative (PNC1)
Tb927.9.4040	Tb927_09_v5.1	0.000669697	0.000742869	0.0178744	2	1.55992	nicotinamidase, putative (PNC1)
Tb927.11.11790	Tb927_11_v5.1	5.7646e-06	1.0182e-05	0.00160991	3	1.55965	hypothetical protein, conserved
Tb927.10.5270	Tb927_10_v5.1	0.000219201	0.000141443	0.00716435	3	1.55827	mitogen-activated protein kinase kinase 5, putative (MKK5)
Tb927.7.4220	Tb927_07_v5.1	3.79755e-05	9.67311e-05	0.00987939	3	1.55788	hypothetical protein, conserved
Tb927.10.16110	Tb927_10_v5.1	0.00024274	0.000250264	0.00663933	3	1.55707	hypothetical protein, conserved
Tb927.2.4420	Tb927_02_v5.1	4.20758e-05	3.86062e-05	0.00128852	3	1.55476	hypothetical protein, conserved
Tb927.9.5700	Tb927_09_v5.1	3.24658e-07	1.9035e-05	0.000741445	3	1.55383	hypothetical protein, conserved
Tb927.11.1050	Tb927_11_v5.1	6.13513e-05	6.09868e-05	0.0025463	3	1.55375	RNA processing factor 1, putative,ribosome biogenesis protein
Tb927.2.6240	Tb927_02_v5.1	0.0125442	0.0144267	0.100743	0	1.55322	adenosine transporter 2 (TbNT5)
Tb927.10.15520	Tb927_10_v5.1	4.24737e-07	2.81863e-05	0.000808885	3	1.55228	signal recognition particle protein, putative
Tb927.10.6800	Tb927_10_v5.1	2.29497e-06	6.45267e-06	0.000972971	3	1.55102	developmentally regulated GTP-binding protein, putative
Tb927.10.10830	Tb927_10_v5.1	0.000529333	0.000431602	0.0116239	2	1.55024	RGG2 (RGG2)
Tb927.11.12270	Tb927_11_v5.1	0.000336651	0.000346671	0.00503336	3	1.54949	drug resistence protein, putative
Tb927.6.4220	Tb927_06_v5.1	0.000410663	0.000414808	0.00511778	3	1.548	mitogen-activated protein kinase 5 (MAPK5)
Tb927.9.2390	Tb927_09_v5.1	0.00015223	0.000166821	0.00240647	3	1.5456	hypothetical protein, conserved
Tb927.11.5520	Tb927_11_v5.1	8.14492e-06	6.06447e-05	0.00297355	3	1.54538	triosephosphate isomerase (TIM)	Glycolysis	Triosephosphate isomerase
Tb927.11.1450	Tb927_11_v5.1	0.000669697	0.00157783	0.036486	2	1.54503	2-oxoglutarate dehydrogenase E1 component, putative	Amino Acid catablism, TCA and Electron Transport Chain	2-oxoglutarate dehydrogenase E1 component, putative
Tb927.7.4560	Tb927_07_v5.1	5.87337e-06	1.17824e-05	0.000862766	3	1.54418	histone acetyltransferase, putative
Tb927.11.9890	Tb927_11_v5.1	1.35009e-05	1.45647e-05	0.000562356	3	1.5436	signal recognition particle receptor alpha subunit, putative
Tb927.2.3780	Tb927_02_v5.1	0.0001534	0.000182054	0.0194743	2	1.54298	translation initiation factor IF-2, putative
Tb927.4.4450	Tb927_04_v5.1	5.95471e-05	0.000417917	0.0173166	2	1.5425	adenylyl cyclase (GRESAG 4.4)
Tb927.9.11480	Tb927_09_v5.1	3.43044e-05	0.000198911	0.00831172	3	1.54182	hypothetical protein, conserved
Tb927.10.3560	Tb927_10_v5.1	4.94834e-05	3.0787e-05	0.00215	3	1.54125	arginine N-methyltransferase, putative	Protein Post-Transcriptional modifications	Arginine N-methyltransferase, type I (PRMT3)
Tb927.10.15270	Tb927_10_v5.1	0.000698662	0.000601416	0.0168968	2	1.53748	methionine aminopeptidase, putative,metallo- peptidase, Clan MG, Family M24
Tb927.6.4490	Tb927_06_v5.1	0.000187461	0.000182805	0.005799	3	1.53723	hypothetical protein, conserved
Tb927.5.3860	Tb927_05_v5.1	0.00243437	0.002055	0.0285556	2	1.5366	tubulin tyrosine ligase, putative
Tb927.8.990	Tb927_08_v5.1	0.000492378	0.000484061	0.0316664	2	1.53114	RNA-binding protein, putative (RBP33)
Tb927.6.2650	Tb927_06_v5.1	0.000240093	0.00019078	0.013803	2	1.52849	hypothetical protein, conserved
Tb927.11.8950	Tb927_11_v5.1	1.16606e-05	1.26994e-05	0.00138622	3	1.52631	leucine rich repeat (TbLRRP1)
Tb927.11.3920	Tb927_11_v5.1	0.000299177	0.000178834	0.0103406	2	1.52575	hypothetical protein, conserved
Tb927.10.1650	Tb927_10_v5.1	0.0230276	0.016174	0.157881	0	1.52553	hypothetical protein, conserved
Tb927.11.7410	Tb927_11_v5.1	1.90203e-06	1.25186e-05	0.00130601	3	1.5231	MSP-A, putative
Tb927.10.9260	Tb927_10_v5.1	0.000370433	0.000455735	0.00714095	3	1.52241	hypothetical protein, conserved
Tb927.11.2060	Tb927_11_v5.1	0.000381202	0.00147506	0.0672147	2	1.52218	60S acidic ribosomal subunit protein, putative
Tb927.4.4420	Tb927_04_v5.1	0.00011985	0.000633956	0.021097	2	1.52044	adenylyl cyclase, pseudogene, putative,adenylyl cyclase, frameshift
Tb927.8.6770	Tb927_08_v5.1	3.00042e-05	2.75324e-05	0.00215575	3	1.51897	hypothetical protein, conserved
Tb927.3.1250	Tb927_03_v5.1	0.00473667	0.0026833	0.04087	2	1.51665	DNA-directed RNA polymerase I subunit, putative,RNA-binding protein RBP10, putative (RPB10)
Tb927.9.3000	Tb927_09_v5.1	0.00374087	0.00099615	0.0128369	2	1.51611	cytidine deaminase, putative
Tb927.3.1390	Tb927_03_v5.1	7.05601e-05	4.69467e-05	0.0047745	3	1.5149	hypothetical protein, conserved
Tb927.11.10790	Tb927_11_v5.1	1.47639e-05	0.000318711	0.0407219	2	1.51476	40S ribosomal protein SA, putative
Tb927.11.10910	Tb927_11_v5.1	1.47639e-05	0.00031933	0.0407589	2	1.51476	40S ribosomal protein SA, putative
Tb927.9.3930	Tb927_09_v5.1	0.000146387	0.000167099	0.00271378	3	1.5137	unspecified product
Tb927.8.8160	Tb927_08_v5.1	0.000131408	0.000132237	0.00372051	3	1.51348	hypothetical protein, conserved
Tb927.4.4430	Tb927_04_v5.1	0.00012379	0.000669545	0.0203933	2	1.51246	adenylyl cyclase (GRESAG 4.4)
Tb927.10.5540	Tb927_10_v5.1	0.00098612	0.00100755	0.0167929	2	1.51203	hypothetical protein, conserved
Tb927.11.2640	Tb927_11_v5.1	0.000341984	0.000286939	0.00853742	3	1.51185	ras-like small GTPase, putative (TbNST)
Tb927.11.2110	Tb927_11_v5.1	3.51665e-05	2.73354e-05	0.0025398	3	1.51112	hypothetical protein, conserved
Tb927.10.12270	Tb927_10_v5.1	0.00965825	0.0113716	0.0938522	1	1.50843	hypothetical protein, conserved
Tb927.5.1360	Tb927_05_v5.1	0.000150814	0.000150171	0.00304074	3	1.50796	nucleoside 2-deoxyribosyltransferase (NDRT)	Purine Salvage Pathway	Nucleoside 2-deoxyribosyltransferase
Tb927.5.4460	Tb927_05_v5.1	1.13804e-06	1.9434e-05	0.000815581	3	1.50792	major vault protein, putative (MVP)
Tb927.10.15760	Tb927_10_v5.1	2.80659e-05	0.000149665	0.00344216	3	1.50651	hypothetical protein, conserved
Tb927.11.12880	Tb927_11_v5.1	5.1583e-08	4.00902e-05	0.00221938	3	1.50531	hypothetical protein, conserved
Tb927.4.1950	Tb927_04_v5.1	7.81655e-05	0.000185252	0.00971172	3	1.50463	NADPH--cytochrome p450 reductase, putative (CPR)
Tb927.10.5380	Tb927_10_v5.1	0.00030931	0.000254783	0.0120811	2	1.50097	intraflagellar transport protein IFT122, putative
Tb927.6.3540	Tb927_06_v5.1	0.000156874	0.00016945	0.00368699	3	1.5005	zinc-finger protein, conserved
Tb927.11.8800	Tb927_11_v5.1	0.000391195	0.000292564	0.0112255	2	1.49822	hypothetical protein, conserved
Tb927.5.110	Tb927_05_v5.1	0.00124999	0.00115408	0.0336921	2	1.49741	variant surface glycoprotein (VSG)-related, putative
Tb927.11.15510	Tb927_11_v5.1	0.00800619	0.0061438	0.0656511	2	1.49695	hypothetical protein, conserved
Tb927.10.1760	Tb927_10_v5.1	0.0526455	0.0496171	0.336366	0	1.49466	hypothetical protein
Tb927.10.3730	Tb927_10_v5.1	6.26058e-06	1.48822e-05	0.00162481	3	1.49415	hypothetical protein, conserved
Tb927.9.4210	Tb927_09_v5.1	1.98853e-05	6.03031e-05	0.00168	3	1.49334	fatty acyl CoA synthetase 3 (ACS3)	Fatty Acid Beta-Oxidation	Fatty acyl CoA synthetase 3 (ACS3)
Tb927.11.3740	Tb927_11_v5.1	1.50774e-05	2.00045e-05	0.00150697	3	1.49305	proteasome regulatory ATPase subunit 2 (RPT2)
Tb927.11.8990	Tb927_11_v5.1	0.00805007	0.00757668	0.139282	2	1.49292	cation transporter, putative
Tb927.9.5730	Tb927_09_v5.1	2.51242e-05	0.000278947	0.00909129	3	1.4929	nucleosome assembly protein-like protein
Tb927.10.8190	Tb927_10_v5.1	1.59181e-07	4.87845e-05	0.00145462	3	1.49079	T-complex protein 1, theta subunit, putative,CCT-theta, putative (TCP-1-theta)
Tb927.7.5080	Tb927_07_v5.1	0.00138004	0.0013177	0.0235543	2	1.48996	ATP-NAD kinase-like protein
Tb927.11.3560	Tb927_11_v5.1	0.000347881	0.000288223	0.00770513	3	1.48934	hypothetical protein
Tb927.9.9590	Tb927_09_v5.1	0.00680593	0.00268314	0.0257366	2	1.48781	hypothetical protein, unlikely
Tb927.1.3770	Tb927_01_v5.1		0.0482778	0.113325	0	1.48778	hypothetical protein, unlikely
Tb927.8.4780	Tb927_08_v5.1	1.55898e-07	5.64505e-05	0.00310148	3	1.48754	hypothetical protein, conserved
Tb927.5.210	Tb927_05_v5.1	0.0956095	0.0194668	0.214134	0	1.48381	expression site-associated gene (ESAG, pseudogene), putative,expression site-associated gene 3 (ESAG3), degenerate
Tb927.4.1850	Tb927_04_v5.1	1.7927e-06	6.0725e-05	0.00140413	3	1.4824	hypothetical protein, conserved
Tb11.02.5380	Tb927_11_v5.1	2.40977e-06	1.6697e-05	0.000828964	3	1.48079	exosome complex exonuclease RRP44p homologue (RRP44)
Tb927.8.1060	Tb927_08_v5.1	3.21971e-05	3.27621e-05	0.00265919	3	1.47954	malonyl-CoA decarboxylase, mitochondrial precursor, putative
Tb927.11.10150	Tb927_11_v5.1	1.47639e-05	2.95375e-05	0.00235077	3	1.47876	hypothetical protein, conserved
Tb927.2.4280	Tb927_02_v5.1	0.00213743	0.00224435	0.034428	2	1.47848	kinetoplastid-specific dual specificity phosphatase, putative
Tb927.11.6270	Tb927_11_v5.1	0.00268454	0.00231622	0.045737	2	1.47729	inositol-1,4,5-trisphosphate (IP3) 5-phosphatase, putative	Cell Signaling	Inositol-1,4,5-trisphosphate (IP3) 5-phosphatase, putative
Tb927.11.12290	Tb927_11_v5.1	2.47692e-05	4.72143e-05	0.00220773	3	1.476	hypothetical protein, conserved
Tb927.3.1940	Tb927_03_v5.1	0.00314536	0.0013109	0.0135655	2	1.47571	hypothetical protein, conserved
Tb927.8.3970	Tb927_08_v5.1	0.000882533	0.000643156	0.0249138	2	1.47533	oxidoreductase, putative
Tb927.11.8060	Tb927_11_v5.1	0.000664152	0.000438821	0.00780479	3	1.47023	hypothetical protein, conserved
Tb927.7.1820	Tb927_07_v5.1	0.000376105	0.000335433	0.00687669	3	1.46977	hypothetical protein, conserved
Tb927.7.1860	Tb927_07_v5.1	0.000376105	0.000334724	0.00688801	3	1.46977	hypothetical protein, conserved
Tb927.10.3970	Tb927_10_v5.1	0.00199865	0.000916021	0.00786818	3	1.46928	hypothetical protein, conserved
Tb927.10.15490	Tb927_10_v5.1	0.000335721	0.000233034	0.00417235	3	1.46855	GDP-mannose 4,6 dehydratase, putative
Tb927.5.3510	Tb927_05_v5.1	0.000129948	0.000398763	0.017274	2	1.46823	structural maintenance of chromosome 3 , putative (SMC3)
Tb927.7.2000	Tb927_07_v5.1	0.00829088	0.00770894	0.052804	2	1.46812	retrotransposon hot spot protein 7 (RHS7), putative
Tb927.10.16080	Tb927_10_v5.1	0.00461166	0.00544385	0.0296886	2	1.46635	hypothetical protein, conserved
Tb927.1.870	Tb927_01_v5.1	5.84725e-05	7.73665e-05	0.00179536	3	1.46483	deoxyhypusine synthase, putative
Tb927.10.6060	Tb927_10_v5.1	3.51798e-06	0.000105201	0.00245049	3	1.4647	universal minicircle sequence binding protein (UMSBP), putative,DNA-binding protein HEXBP, putative,zinc finger protein
Tb927.3.1920	Tb927_03_v5.1	7.01095e-05	0.000163125	0.00918753	3	1.46462	NOT5 protein (NOT5)
Tb927.8.7430	Tb927_08_v5.1	0.00815376	0.00916701	0.0717232	2	1.46379	ubiquinol-cytochrome c reductase, putative
Tb927.7.2010	Tb927_07_v5.1	0.00957134	0.00893238	0.0625301	2	1.46296	retrotransposon hot spot protein 7 (RHS7), putative
Tb927.6.400	Tb927_06_v5.1	1.20568e-06	3.54031e-05	0.000744732	3	1.4627	peptidase M20/M25/M40, putative
Tb927.10.4000	Tb927_10_v5.1	0.000124019	0.000136667	0.00887393	3	1.46215	methylglutaconyl-CoA hydratase, mitochondrial precursor, putative
Tb927.6.1910	Tb927_06_v5.1	0.00268454	0.00307765	0.030967	2	1.45947	hypothetical protein, conserved
Tb927.7.2590	Tb927_07_v5.1	2.66922e-05	2.81863e-05	0.000995677	3	1.45944	prefoldin, putative
Tb927.11.550	Tb927_11_v5.1	0.00427867	0.00287862	0.0172317	2	1.45815	hypothetical protein SCD6.10
Tb927.11.15530	Tb927_11_v5.1	0.00771874	0.00377821	0.0369781	2	1.45672	C-14 sterol reductase, putative	Sterol Metabolism	C-14 sterol reductase, putative
Tb927.4.4410	Tb927_04_v5.1	0.000238838	0.00108498	0.025882	2	1.45638	adenylyl cyclase (GRESAG 4.4)
Tb927.11.3260	Tb927_11_v5.1	5.6848e-05	0.000278352	0.00353791	3	1.45634	mitochondrial DNA polymerase I protein D, putative (POLID)
Tb927.10.9120	Tb927_10_v5.1	0.00876304	0.00615625	0.0495446	2	1.45621	hypothetical protein, conserved
Tb927.10.9440	Tb927_10_v5.1	0.000535722	0.000378492	0.024145	2	1.45616	NADH dehydrogenase (54 NDH2)	Amino Acid catablism, TCA and Electron Transport Chain	Alternative NADH dehydrogenase (NDH2)
Tb927.11.1650	Tb927_11_v5.1	0.0107889	0.0105412	0.0583418	0	1.4555	hypothetical protein, conserved
Tb927.9.4230	Tb927_09_v5.1	9.00547e-06	4.31366e-05	0.00102687	3	1.4551	fatty acyl CoA synthetase 4 (ACS4)	Fatty Acid Beta-Oxidation	Fatty acyl CoA synthetase 4 (ACS4)
Tb927.8.4230	Tb927_08_v5.1	0.00010719	9.14645e-05	0.00200966	3	1.45491	hypothetical protein, conserved
Tb927.11.1700	Tb927_11_v5.1	2.77752e-05	5.25567e-05	0.0043752	3	1.45384	hypothetical protein, conserved
Tb927.1.1130	Tb927_01_v5.1	0.002144	0.00173492	0.0256785	2	1.45355	glycerol-3-phosphate dehydrogenase (FAD-dependent), putative
Tb927.7.180	Tb927_07_v5.1	0.000200806	0.00103842	0.0389344	2	1.45354	hypothetical protein
Tb927.9.10740	Tb927_09_v5.1	3.80476e-06	0.000163669	0.0122954	2	1.45342	hypothetical protein, unlikely
Tb427.BES98.2	FM162572	0.000340414	0.00159969	0.0686416	2	1.45165
Tb927.3.4280	Tb927_03_v5.1	0.000658102	0.000699425	0.0110871	2	1.45154	mismatch repair protein MSH5, putative
Tb927.10.2370	Tb927_10_v5.1	0.000555971	0.000942074	0.0289509	2	1.45087	RNA-binding protein, putative (LA)
Tb927.8.5040	Tb927_08_v5.1	0.00200179	0.00102344	0.00678632	3	1.44996	hypothetical protein, conserved
Tb927.10.12480	Tb927_10_v5.1	0.000298147	0.000363588	0.00374568	3	1.4498	hypothetical protein, conserved
Tb927.5.150	Tb927_05_v5.1	0.0266413	0.0243969	0.294983	0	1.44932	hypothetical protein, conserved
Tb927.11.9150	Tb927_11_v5.1	3.78023e-05	3.31671e-05	0.00195521	3	1.44881	hypothetical protein, conserved
Tb927.2.6280	Tb927_02_v5.1	0.00456241	0.00477794	0.0238741	2	1.44844	adenosine transporter 2, putative (TbNT7)	Purine Salvage Pathway	Adenosine/inosine transporter, putative (TbNT7)
Tb927.7.3650	Tb927_07_v5.1	0.00110814	0.00139624	0.00722282	3	1.44747	protein kinase, putative
Tb927.3.2100	Tb927_03_v5.1	0.00183284	0.00182958	0.0166268	2	1.44718	hypothetical protein, conserved
Tb927.3.1170	Tb927_03_v5.1	0.000216735	0.000206244	0.00282665	3	1.44582	hypothetical protein, conserved
Tb927.10.3180	Tb927_10_v5.1	0.00218619	0.00178711	0.0115753	2	1.44429	hypothetical protein, conserved
Tb927.10.10720	Tb927_10_v5.1	5.81809e-05	7.69899e-05	0.00391536	3	1.44399	hypothetical protein, conserved
Tb927.10.14810	Tb927_10_v5.1	9.70047e-06	0.00017781	0.00198779	3	1.44295	hypothetical protein, conserved
Tb927.10.2700	Tb927_10_v5.1	0.000265017	0.000148899	0.00422453	3	1.4422	predicted WD40 repeat protein
Tb927.11.11860	Tb927_11_v5.1	1.83623e-06	2.73981e-05	0.000415189	3	1.44129	leucine-rich repeat protein (LRRP), putative
Tb927.8.4570	Tb927_08_v5.1	5.90329e-05	4.48368e-05	0.00189098	3	1.44066	hypothetical protein, conserved
Tb927.4.1600	Tb927_04_v5.1	0.000452379	0.000264805	0.00674116	3	1.43929	hypothetical protein, conserved
Tb927.7.3550	Tb927_07_v5.1	0.000668601	0.001669	0.0170844	2	1.43793	hypothetical protein, conserved
Tb927.7.1300	Tb927_07_v5.1	2.39529e-06	0.000104261	0.00268642	3	1.43626	protein disulfide isomerase, putative
Tb927.8.3680	Tb927_08_v5.1	0.000130586	9.74155e-05	0.00231429	3	1.43527	hypothetical protein, conserved
Tb927.10.10730	Tb927_10_v5.1	8.99754e-06	0.000177661	0.00284829	3	1.43416	hypothetical protein
Tb927.3.1200	Tb927_03_v5.1	0.000118923	7.53184e-05	0.00406878	3	1.43157	hypothetical protein, conserved
Tb927.4.2240	Tb927_04_v5.1	0.00200179	0.00335738	0.0355172	2	1.42965	hypothetical protein, conserved
Tb927.7.4520	Tb927_07_v5.1	0.000294049	0.000626181	0.0188647	2	1.42964	hypothetical protein, conserved
Tb927.11.7990	Tb927_11_v5.1	0.139072	0.0493558	0.250586	0	1.42869	hypothetical protein
Tb927.11.1190	Tb927_11_v5.1	8.13743e-05	5.94556e-05	0.0031167	3	1.42859	hypothetical protein, conserved
Tb927.11.240	Tb927_11_v5.1	1.8075e-05	3.22101e-05	0.00183254	3	1.42797	hypothetical protein, conserved
Tb927.6.1960	Tb927_06_v5.1	0.00180485	0.00183905	0.0191107	2	1.42642	glycosyltransferase family 28 protein, putative
Tb927.11.12940	Tb927_11_v5.1	1.38254e-05	2.14088e-05	0.000758122	3	1.42522	hypothetical protein, conserved
Tb927.10.3910	Tb927_10_v5.1	0.000624925	0.000509674	0.00856428	3	1.42433	hypothetical protein, conserved
Tb927.9.16010	Tb927_09_v5.1	0.0451139	0.0133888	0.188751	0	1.42423	expression site-associated gene 4 (ESAG4, pseudogene), putative,expression site-associated gene 4 (ESAG4), fragment
Tb927.6.3130	Tb927_06_v5.1	0.00331531	0.00382273	0.0195667	2	1.42418	queuine tRNA-ribosyltransferase, putative
Tb927.10.8610	Tb927_10_v5.1	0.000715624	0.000519737	0.00980929	3	1.42335	hypothetical protein, conserved
Tb927.9.11940	Tb927_09_v5.1	0.000561325	0.000589132	0.00559597	3	1.42321	hypothetical protein, conserved
Tb927.9.2320	Tb927_09_v5.1	0.00976717	0.00774313	0.073157	2	1.42269	hypothetical protein, conserved
Tb927.9.8260	Tb927_09_v5.1	0.00023301	0.00019022	0.00330139	3	1.42186	rhomboid-like protein,serine peptidase, Clan S- , family S54, putative
Tb927.10.6840	Tb927_10_v5.1	6.71251e-05	5.58736e-05	0.00129727	3	1.42019	hypothetical protein, conserved
Tb927.4.5030	Tb927_04_v5.1	0.000190416	0.000147332	0.00531853	3	1.41804	protein phosphatase 1 (PP1)
Tb927.3.710	Tb927_03_v5.1	0.00113752	0.00104632	0.00588101	3	1.41705	hypothetical protein, conserved
Tb927.11.11160	Tb927_11_v5.1	0.00109713	0.000626925	0.0113036	2	1.41704	phosphate transporter, putative
Tb927.7.5570	Tb927_07_v5.1	0.000209171	0.000186688	0.00241277	3	1.41592	cell cycle associated protein MOB1-A (MOB1A)	Cell Cycle Regulation	Cell cycle associated protein MOB1-A
Tb927.6.2250	Tb927_06_v5.1	0.000386964	0.000267334	0.00734048	3	1.41523	rac serine-threonine kinase, putative,protein kinase, putative
Tb927.8.5650	Tb927_08_v5.1	2.71864e-05	6.23421e-05	0.00194983	3	1.41484	hypothetical protein, conserved
Tb927.3.2540	Tb927_03_v5.1	0.0554047	0.105102	0.254674	0	1.41296	variant surface glycoprotein (VSG)-related, putative
Tb927.11.15870	Tb927_11_v5.1	8.97049e-05	0.00012841	0.00718773	3	1.41287	hypothetical protein, conserved
Tb927.3.680	Tb927_03_v5.1	0.00136511	0.000931335	0.00926982	3	1.41272	cytochrome P450, putative
Tb927.6.1080	Tb927_06_v5.1	0.000912693	0.00108231	0.00658261	3	1.41075	glyoxalase II (glxII)
Tb927.3.4940	Tb927_03_v5.1	0.000827137	0.000515117	0.014476	2	1.4103	5-histidylcysteine sulfoxide synthase, putative
Tb927.4.2320	Tb927_04_v5.1	0.00117112	0.00107263	0.00556564	3	1.4084	hypothetical protein, conserved
Tb927.9.4000	Tb927_09_v5.1	0.00025296	0.000245167	0.002501	3	1.40742	unspecified product
Tb927.11.5390	Tb927_11_v5.1	0.00211615	0.00186375	0.0105026	2	1.40688	hypothetical protein, conserved
Tb927.9.5190	Tb927_09_v5.1	0.000410258	0.000240346	0.00795765	3	1.40587	proliferative cell nuclear antigen (PCNA), putative
Tb927.7.7300	Tb927_07_v5.1	2.85748e-05	3.98646e-05	0.000728252	3	1.40583	ATP-dependent DEAD/H RNA helicase, putative
Tb927.11.16650	Tb927_11_v5.1	0.0116823	0.0144512	0.114498	0	1.40504	hypothetical protein, conserved
Tb927.4.4990	Tb927_04_v5.1	0.0103119	0.012519	0.0614741	0	1.40343	ubiquinol-cytochrome c reductase, putative
Tb927.9.14200	Tb927_09_v5.1	0.015517	0.0150853	0.128682	0	1.40278	hypothetical protein, conserved
Tb927.10.14750	Tb927_10_v5.1	6.10828e-05	0.000645409	0.0165852	2	1.40149	fibrillarin, putative
Tb927.9.1560	Tb927_09_v5.1	5.10551e-05	0.000479893	0.00419842	3	1.40066	hypothetical protein, conserved
Tb927.3.5230	Tb927_03_v5.1	0.00154233	0.00164566	0.012614	2	1.40026	DNA repair protein, putative
Tb927.10.12930	Tb927_10_v5.1	0.000615895	0.000654579	0.00486619	3	1.39932	hypothetical protein, conserved
Tb927.5.3570	Tb927_05_v5.1	0.00347338	0.00375319	0.0310301	2	1.39823	hypothetical protein, conserved
Tb927.3.1350	Tb927_03_v5.1	0.0013836	0.000822032	0.0156429	2	1.39521	hypothetical protein, conserved
Tb927.11.3380	Tb927_11_v5.1	0.000472405	0.000390607	0.00478364	3	1.39186	Ran-binding protein 1, putative
Tb927.4.4440	Tb927_04_v5.1	0.000337355	0.0014997	0.0330607	2	1.39157	adenylyl cyclase (GRESAG 4.4)
Tb927.10.6880	Tb927_10_v5.1	5.01596e-06	0.000167718	0.00159009	3	1.39093	glyceraldehyde 3-phosphate dehydrogenase, cytosolic (GAP)	Glycolysis	Glyceraldehyde 3-phosphate dehydrogenase, cytosolic
Tb927.6.2040	Tb927_06_v5.1	0.000352112	0.000311287	0.00379627	3	1.38768	nitrate reductase, putative
Tb927.9.2900	Tb927_09_v5.1	0.00108748	0.000557182	0.0252494	2	1.38743	hypothetical protein, conserved
Tb927.4.1080	Tb927_04_v5.1	8.55389e-05	0.000406994	0.00408587	3	1.38669	V-type ATPase, A subunit, putative
Tb927.11.6080	Tb927_11_v5.1	0.000696044	0.000425576	0.00886046	3	1.3864	hypothetical protein, conserved
Tb927.11.15560	Tb927_11_v5.1	9.25458e-05	7.06901e-05	0.00146397	3	1.38623	Nucleoporin (TbNup53a)
Tb927.1.710	Tb927_01_v5.1	2.40834e-05	0.000292182	0.00730493	3	1.38384	phosphoglycerate kinase (PGKB)	Glycolysis	Phosphoglycerate kinase (PGKB)
Tb927.10.14630	Tb927_10_v5.1	6.42462e-05	0.000702277	0.0161304	2	1.38174	fibrillarin, putative
Tb927.11.3550	Tb927_11_v5.1	0.000784786	0.000532721	0.00962834	3	1.38148	XPA-interacting protein, putative
Tb927.11.4360	Tb927_11_v5.1	0.00038138	0.000218427	0.0031091	3	1.38087	hypothetical protein, conserved
Tb927.5.286b	Tb927_05_v5.1	0.0228853	0.0253376	0.122119	0	1.38058	adenosine transporter 1 (AT1)
Tb927.5.3070	Tb927_05_v5.1	9.18815e-05	0.000122824	0.00316242	3	1.38041	hypothetical protein, conserved
Tb927.6.1540	Tb927_06_v5.1	0.000122623	0.000134328	0.00632389	3	1.38033	hypothetical protein, conserved
Tb927.7.1970	Tb927_07_v5.1	0.013194	0.0119763	0.0659108	0	1.38002	retrotransposon hot spot protein 7 (RHS7), putative
Tb927.4.1540	Tb927_04_v5.1	0.00557141	0.00444216	0.0326009	2	1.37937	hypothetical protein, conserved
Tb927.9.7440	Tb927_09_v5.1	0.00825181	0.0063395	0.0508516	2	1.3793	hypothetical protein, unlikely
Tb927.1.2580	Tb927_01_v5.1	0.000130533	0.000151136	0.00294382	3	1.37886	RNasePH-like protein,exosome-associated protein 1,Rrp42 homologue (TbEAP1)
Tb927.5.430	Tb927_05_v5.1	0.000116408	0.000309373	0.00817941	3	1.37675	hypothetical protein
Tb927.9.6740	Tb927_09_v5.1	0.118123	0.118296	0.317905	0	1.37399	hypothetical protein, unlikely
Tb927.3.3580	Tb927_03_v5.1	1.67155e-06	0.000198355	0.00460182	3	1.37383	lipophosphoglycan biosynthetic protein, putative (LPG3)
Tb927.8.1860	Tb927_08_v5.1	9.04634e-05	0.000107869	0.00182726	3	1.3737	pitrilysin-like metalloprotease,metallo-peptidase, Clan ME, Family M16C
Tb927.11.12480	Tb927_11_v5.1	0.000126977	9.45678e-05	0.00234464	3	1.3723	kinetoplastid-specific phospho-protein phosphatase, putative
Tb927.8.1180	Tb927_08_v5.1	0.000146284	0.000706574	0.00955914	3	1.37162	vacuolar-type Ca2 -ATPase 1 (TbA1)
Tb927.7.1480	Tb927_07_v5.1	0.00313423	0.00307828	0.0311249	2	1.37062	hypothetical protein, conserved
Tb927.3.4220	Tb927_03_v5.1	0.000638673	0.000373614	0.00636841	3	1.37012	Zn-finger domain protein, putative
Tb927.3.3180	Tb927_03_v5.1	3.35357e-06	0.000226084	0.00166976	3	1.36781	Nucleoporin (TbNup98)
Tb927.7.840	Tb927_07_v5.1	0.000163639	0.00013568	0.00226072	3	1.36621	hypothetical protein, conserved
Tb927.11.18960	Tb927_11_RH_fork_v5.1	0.0477938	0.0523715	0.185708	0	1.36536	variant surface glycoprotein (VSG, pseudogene), putative
Tb927.9.1330	Tb927_09_v5.1	0.0868213	0.0299767	0.25255	0	1.36493	hypothetical protein, unlikely
Tb927.2.1780	Tb927_02_v5.1	0.00113066	0.000992284	0.01882	2	1.36425	UDP-GlcNAc:PI a1-6 GlcNAc-transferase (TbGPI3)
Tb927.11.10240	Tb927_11_v5.1	0.0018123	0.00143114	0.0199181	2	1.36421	hslVU complex proteolytic subunit, putative,hslVU complex proteolytic subunit, threonine peptidase, Clan T(1), family T1B
Tb927.3.1220	Tb927_03_v5.1	5.94215e-05	0.000173298	0.00295124	3	1.36411	hypothetical protein, conserved
Tb927.3.3900	Tb927_03_v5.1	0.00402312	0.00302548	0.0469223	2	1.36338	carnitine O-palmitoyltransferase II, putative (CPT II)	Fatty Acid Beta-Oxidation	Carnitine O-palmitoyltransferase II, putative
Tb927.1.670	Tb927_01_v5.1	0.00189951	0.00232751	0.00993602	3	1.36316	hypothetical protein, conserved
Tb927.3.980	Tb927_03_v5.1	0.000265017	0.000167034	0.00397488	3	1.36034	hypothetical protein, conserved
Tb927.9.4440	Tb927_09_v5.1	0.000242011	0.000227922	0.00242535	3	1.3567	hypothetical protein, conserved
Tb927.7.4740	Tb927_07_v5.1	0.000381202	0.000328097	0.011803	2	1.35396	hypothetical protein, conserved
Tb927.3.2770	Tb927_03_v5.1	0.000242716	0.000185232	0.00401749	3	1.35378	hypothetical protein, conserved
Tb927.8.6970	Tb927_08_v5.1	0.00026575	0.000255639	0.00406023	3	1.3536	3-methylcrotonyl-CoA carboxylase alpha subunit, putative
Tb427.BES10.2	FM162580	0.00114979	0.0040991	0.182511	2	1.35318
Tb927.1.2370	Tb927_01_v5.1	0.000167635	0.00124485	0.193291	2	1.35289	beta tubulin
Tb927.8.4370	Tb927_08_v5.1	0.0432818	0.054901	0.147037	0	1.35259	hypothetical protein, conserved
Tb927.9.4830	Tb927_09_v5.1	0.170926	0.0907397	0.257933	0	1.35216	hypothetical protein, unlikely
Tb927.5.1810	Tb927_05_v5.1	1.59913e-06	0.000303593	0.0474207	2	1.35072	lysosomal/endosomal membrane protein p67 (p67)
Tb927.10.1540	Tb927_10_v5.1	0.0418201	0.0105539	0.0767246	0	1.34906	zinc finger protein family member, putative (ZC3H30)
Tb927.9.2650	Tb927_09_v5.1	0.00133871	0.000983668	0.0162536	2	1.34829	hypothetical protein, conserved
Tb927.9.11270	Tb927_09_v5.1	5.82892e-06	0.00029638	0.00386419	3	1.34753	T-complex protein 1, eta subunit, putative,t- complex protein 1 (eta subunit), putative (TCP-1-eta)
Tb927.5.4620	Tb927_05_v5.1	0.0389373	0.0386804	0.307681	0	1.34735	expression site-associated gene (ESAG) protein, putative,expression site-associated gene 9 (ESAG9) protein, putative
Tb927.5.2290	Tb927_05_v5.1	0.000288697	0.00102118	0.0119171	2	1.3473	ATP-dependent RNA helicase, putative
Tb927.9.6530	Tb927_09_v5.1	0.000819609	0.00163977	0.0113351	2	1.34715	unspecified product
Tb927.4.2310	Tb927_04_v5.1	0.000187234	0.00030106	0.0061797	3	1.34578	asparaginyl-tRNA synthetase, putative
Tb927.10.12510	Tb927_10_v5.1	3.36552e-05	0.000480057	0.00876609	3	1.34548	P-type H -ATPase, putative
Tb927.11.6570	Tb927_11_v5.1	0.000662415	0.0014571	0.0154834	2	1.34444	hypothetical protein, conserved
Tb927.8.3900	Tb927_08_v5.1	0.00530143	0.0089147	0.0329612	2	1.34336	hypothetical protein, conserved
Tb927.7.7070	Tb927_07_v5.1	0.00042715	0.00044656	0.00884697	3	1.34314	hypothetical protein, conserved
Tb927.4.1860	Tb927_04_v5.1	1.5785e-06	0.000335612	0.0256206	2	1.34311	ribosomal protein S19, putative
Tb927.1.2330	Tb927_01_v5.1	0.000175739	0.00131576	0.193456	2	1.34302	beta tubulin
Tb927.1.2390	Tb927_01_v5.1	0.000175739	0.00131607	0.193539	2	1.34302	beta tubulin
Tb927.10.260	Tb927_10_v5.1	0.0300191	0.00771462	0.0670578	1	1.34265	hypothetical protein, conserved
Tb927.4.2880	Tb927_04_v5.1	0.000117612	0.000640498	0.00557576	3	1.34259	Nucleoporin (TbNup225)
Tb927.10.11040	Tb927_10_v5.1	0.00040476	0.000282818	0.004511	3	1.3423	hypothetical protein, conserved
Tb927.1.3350	Tb927_01_v5.1	0.183017	0.0384229	0.20323	0	1.34183	hypothetical protein
Tb927.8.3940	Tb927_08_v5.1	0.00309978	0.00241455	0.0351403	2	1.33948	hypothetical protein, conserved
Tb927.4.3430	Tb927_04_v5.1	0.00257896	0.00191026	0.0151294	2	1.3381	hypothetical protein, conserved
Tb927.10.7570	Tb927_10_v5.1	0.000503956	0.00176224	0.0304961	2	1.33798	dihydrolipoamide acetyltransferase E2 subunit, putative	Glycolysis	Dihydrolipoamide acetyltransferase E2 subunit, putative
Tb927.11.14090	Tb927_11_v5.1	0.00811167	0.0058667	0.033326	2	1.33757	hypothetical protein, conserved
Tb927.11.940	Tb927_11_v5.1	0.00281744	0.00289718	0.0155828	2	1.33717	KREPB5 (KREPB5)
Tb927.10.2350	Tb927_10_v5.1	0.0127682	0.0103134	0.135382	0	1.33613	pyruvate dehydrogenase complex E3 binding protein, putative	Glycolysis	Pyruvate dehydrogenase complex E3 binding protein
Tb927.6.1780	Tb927_06_v5.1	0.00517305	0.00282255	0.0146664	2	1.33508	mitogen-activated protein kinase, putative,protein kinase, putative
Tb927.8.3850	Tb927_08_v5.1	0.0356312	0.0378954	0.146272	0	1.33354	hypothetical protein, conserved
Tb927.3.1530	Tb927_03_v5.1	0.00343145	0.00284564	0.0298431	2	1.3324	hypothetical protein, conserved
Tb927.3.2740	Tb927_03_v5.1	9.64318e-05	9.74164e-05	0.000991892	3	1.33169	hypothetical protein, conserved
Tb927.1.3000	Tb927_01_v5.1	0.00179014	0.000931335	0.0239816	2	1.33118	aminoacylase, putative,N-acyl-L-amino acid amidohydrolase, putative
Tb927.7.6320	Tb927_07_v5.1	0.0181234	0.0113135	0.0671624	0	1.33058	hypothetical protein, conserved
Tb927.8.3890	Tb927_08_v5.1	0.00212036	0.00458984	0.0186418	2	1.32983	hypothetical protein, conserved
Tb927.2.2970	Tb927_02_v5.1	0.0375862	0.0411975	0.125933	0	1.32969	mitochondrial carrier protein (MCP13)
Tb927.9.3680	Tb927_09_v5.1	0.000698163	0.000478956	0.0183776	2	1.32903	hypothetical protein, conserved
Tb927.7.2550	Tb927_07_v5.1	0.00653729	0.0040991	0.0183336	2	1.32859	proteasome regulatory ATPase subunit 5 (RPT5)
Tb927.9.15060	Tb927_09_v5.1	0.0157117	0.0169055	0.125861	0	1.32542	rRNA processing protein, putative
Tb927.8.7390	Tb927_08_v5.1	0.000183171	0.000184143	0.00317786	3	1.32537	protein phosphatase 1,PP1
Tb927.11.1980	Tb927_11_v5.1	0.00105136	0.00200054	0.0163569	2	1.32537	zinc finger protein family member, putative (ZC3H41)
Tb927.9.3630	Tb927_09_v5.1	1.30824e-05	0.000124347	0.000659799	3	1.32526	hypothetical protein, conserved
Tb927.11.3100	Tb927_11_v5.1	0.00511118	0.00407947	0.016606	2	1.32503	hypothetical protein, conserved
Tb927.9.5690	Tb927_09_v5.1	0.000389961	0.00206193	0.045009	2	1.32487	60S acidic ribosomal protein, putative
Tb927.7.5850	Tb927_07_v5.1	0.00281903	0.00170934	0.0198004	2	1.32455	hypothetical protein, conserved
Tb927.7.5860	Tb927_07_v5.1	0.0242053	0.0299837	0.0895444	0	1.32404	hypothetical protein
Tb927.11.2250	Tb927_11_v5.1	0.00135304	0.000956343	0.0117867	2	1.32341	hypothetical protein, conserved
Tb927.9.10770	Tb927_09_v5.1	0.00361637	0.00607973	0.0263782	2	1.32312	Polyadenylate-binding protein 2 (Poly(A)-binding protein 2) (Poly(A)-binding protein II) (PABII) (Polyadenylate-binding nuclear protein 1) (Nuclear poly(A)-binding protein 1) (PABP2), putative (PABP2)
Tb427.BES129.4	FM162567	0.00117158	0.00422042	0.140491	2	1.32287
Tb927.6.4280	Tb927_06_v5.1	0.000968896	0.00297997	0.136429	2	1.32216	glyceraldehyde 3-phosphate dehydrogenase, glycosomal (GAPDH)	Glycolysis	Glyceraldehyde 3-phosphate dehydrogenase, glycosomal
Tb927.6.4300	Tb927_06_v5.1	0.000968896	0.00298117	0.136504	2	1.32216	glyceraldehyde 3-phosphate dehydrogenase, glycosomal (GAPDH)	Glycolysis	Glyceraldehyde 3-phosphate dehydrogenase, glycosomal
Tb927.5.3950	Tb927_05_v5.1	0.00515463	0.00453575	0.07867	2	1.32167	hypothetical protein, conserved
Tb927.7.4500	Tb927_07_v5.1	0.00327436	0.00432971	0.0547165	2	1.32132	hypothetical protein, conserved
Tb927.10.540	Tb927_10_v5.1	0.000211279	0.000786876	0.00932467	3	1.3193	ATP-dependent DEAD/H RNA helicase, putative,DEAD box RNA helicase, putative
Tb927.5.770	Tb927_05_v5.1	0.00091733	0.000706574	0.00522219	3	1.31792	hypothetical protein, conserved
Tb927.1.4240	Tb927_01_v5.1	0.00165058	0.00168845	0.0102531	2	1.31776	hypothetical protein, unlikely
Tb927.9.14190	Tb927_09_v5.1	0.0075352	0.00821368	0.0379685	2	1.31776	hypothetical protein, conserved
Tb927.2.2390	Tb927_02_v5.1	0.00285189	0.00225211	0.0141002	2	1.31741	hypothetical protein, conserved
Tb927.10.8230	Tb927_10_v5.1	0.000748685	0.00217189	0.0601377	2	1.31704	protein disulfide isomerase,bloodstream- specific protein 2 precursor
Tb927.1.3990	Tb927_01_v5.1	0.0332694	0.0313849	0.207781	0	1.31526	hypothetical protein, unlikely
Tb927.2.4440	Tb927_02_v5.1	0.00203744	0.00225143	0.00551538	3	1.31487	hypothetical protein
Tb927.8.840	Tb927_08_v5.1	0.000506695	0.000328097	0.00855085	3	1.31303	hypothetical protein, conserved
Tb927.10.10390	Tb927_10_v5.1	7.30751e-05	0.000583595	0.00851074	3	1.31281	trypanothione reductase
Tb927.6.2890	Tb927_06_v5.1	0.00925788	0.00510411	0.0296267	2	1.31167	single strand-specific nuclease, putative
Tb927.10.3660	Tb927_10_v5.1	0.00184194	0.0032815	0.0310933	2	1.31048	aspartate aminotransferase	Amino Acid catablism, TCA and Electron Transport Chain	Aspartate aminotransferase
Tb927.11.15990	Tb927_11_v5.1	1.92271e-05	0.000246129	0.00170595	3	1.30999	nucleoporin Nup109 (TbNup109)
Tb927.11.14390	Tb927_11_v5.1	0.00190464	0.00173363	0.0188871	2	1.30978	hypothetical protein, conserved
Tb927.4.3540	Tb927_04_v5.1	0.000937517	0.000936755	0.00753402	3	1.30961	hypothetical protein, conserved
Tb927.2.2940	Tb927_02_v5.1	0.000958802	0.000954471	0.0154636	2	1.30925	hypothetical protein, conserved
Tb927.10.11770	Tb927_10_v5.1	0.000693661	0.000379157	0.00794483	3	1.30772	hypothetical protein, conserved
Tb927.9.1720	Tb927_09_v5.1	0.00102563	0.000575013	0.00747298	3	1.30747	peroxisomal membrane protein 4, putative
Tb927.8.2540	Tb927_08_v5.1	0.00513554	0.0055211	0.0279224	2	1.30728	3-ketoacyl-CoA thiolase, putative	Fatty Acid Beta-Oxidation	3-ketoacyl-CoA thiolase, putative
Tb927.11.9960	Tb927_11_v5.1	0.000293481	0.000209882	0.00257266	3	1.30723	hypothetical protein, conserved
Tb927.10.6180	Tb927_10_v5.1	0.000268218	0.000179915	0.0037289	3	1.30679	hypothetical protein, conserved
Tb927.11.12210	Tb927_11_v5.1	0.0114256	0.00849477	0.0439793	1	1.30653	hypothetical protein, conserved
Tb927.11.5060	Tb927_11_v5.1	0.000240093	0.000277612	0.00701355	3	1.30634	hypothetical protein, conserved
Tb927.4.3880	Tb927_04_v5.1	0.00360138	0.00215356	0.0259694	2	1.30595	receptor-type adenylate cyclase GRESAG 4, putative
Tb927.6.1770	Tb927_06_v5.1	0.000189754	0.00091599	0.00985128	3	1.30588	kinesin, putative
Tb927.1.2350	Tb927_01_v5.1	0.000261731	0.00177298	0.219439	2	1.30493	beta tubulin
Tb927.11.6690	Tb927_11_v5.1	0.00185331	0.00194464	0.00742438	3	1.30415	protein kinase, putative
Tb927.6.640	Tb927_06_v5.1	0.0794535	0.0873595	0.204638	0	1.30316	kinetoplastid-specific phospho-protein phosphatase, putative
Tb927.5.2080	Tb927_05_v5.1	0.00270571	0.00138859	0.0287679	2	1.30272	guanosine monophosphate reductase, putative	Purine Salvage Pathway	Guanosine monophosphate reductase, putative
Tb927.8.3150	Tb927_08_v5.1	4.99156e-05	0.000457203	0.00504269	3	1.30272	T-complex protein 1, gamma subunit, putative (TCP-1-gamma)
Tb927.8.4500	Tb927_08_v5.1	0.0198329	0.0215222	0.0702003	0	1.30158	eukaryotic translation initation factor 4 gamma, putative
Tb927.3.4960	Tb927_03_v5.1	0.000135975	0.000190619	0.00457462	3	1.30141	kinesin, putative
Tb927.10.1750	Tb927_10_v5.1	0.00739037	0.00693847	0.0546247	2	1.30136	hypothetical protein, conserved
Tb927.5.3900	Tb927_05_v5.1	8.75734e-05	0.000132404	0.00205362	3	1.30122	hypothetical protein, conserved
Tb927.5.3560	Tb927_05_v5.1	0.00235387	0.00132444	0.0260277	2	1.30047	vesicle-associated membrane protein, putative,synaptobrevin, putative (VAMP)
Tb927.9.6780	Tb927_09_v5.1	0.120933	0.0436434	0.30508	0	1.29867	hypothetical protein, unlikely
Tb927.11.12920	Tb927_11_v5.1	0.00747696	0.00555803	0.0202979	2	1.29827	hypothetical protein, conserved
Tb927.9.690	Tb927_09_v5.1	0.00985632	0.00944908	0.0314108	2	1.29611	variant surface glycoprotein (VSG, pseudogene)-related, putative
Tb927.4.1690	Tb927_04_v5.1	0.000376105	0.000317046	0.00246936	3	1.29607	hypothetical protein, conserved
Tb927.10.8770	Tb927_10_v5.1	0.0028335	0.00163579	0.0184434	2	1.29573	disgorgin, putative
Tb927.3.5170	Tb927_03_v5.1	0.00129367	0.00118688	0.0043662	3	1.2957	hypothetical protein, conserved
Tb927.10.9460	Tb927_10_v5.1	0.0179515	0.014711	0.064416	0	1.29565	hypothetical protein, unlikely
Tb927.6.410	Tb927_06_v5.1	0.00314536	0.00280624	0.0196131	2	1.29564	hypothetical protein, conserved
Tb927.6.2590	Tb927_06_v5.1	0.00929601	0.00890798	0.0352085	2	1.29531	hypothetical protein, conserved
Tb927.9.14400	Tb927_09_v5.1	0.00919031	0.00544563	0.0359659	2	1.29527	leucine-rich repeat protein (LRRP), putative
Tb927.8.1200	Tb927_08_v5.1	0.000258692	0.00128293	0.0140068	2	1.29385	vacuolar-type Ca2 -ATPase 2 (TbA2)
Tb927.6.5040	Tb927_06_v5.1	4.90198e-05	0.000943837	0.0510274	2	1.29309	ribosomal protein L15, putative
Tb927.7.5580	Tb927_07_v5.1	0.00104705	0.000867659	0.00597422	3	1.29308	cell cycle associated protein MOB1-B (MOB1B)	Cell Cycle Regulation	Cell cycle associated protein MOB1-B
Tb927.7.4040	Tb927_07_v5.1	0.0015109	0.000904507	0.0102386	2	1.29224	hypothetical protein, conserved
Tb927.9.14510	Tb927_09_v5.1	0.11331	0.0301348	0.203561	0	1.29214	hypothetical protein
Tb927.10.3100	Tb927_10_v5.1	0.000611377	0.000476823	0.00480201	3	1.29092	glycerol-3-phosphate acyltransferase, putative	Lipid Metabolism	Glycerol-3-phosphate acyltransferase, putative
Tb927.10.1130	Tb927_10_v5.1	0.00135189	0.00130587	0.00872562	3	1.29042	dynein arm light chain, axonemal, putative
Tb927.5.4280	Tb927_05_v5.1	0.000169089	0.000193262	0.00526043	3	1.28907	hypothetical protein, conserved
Tb927.2.2950	Tb927_02_v5.1	0.000263255	0.000309496	0.00474712	3	1.28846	hypothetical protein, conserved
Tb927.4.2190	Tb927_04_v5.1	0.00138398	0.00126172	0.00746082	3	1.28589	GTP-binding protein, putative
Tb927.3.3610	Tb927_03_v5.1	0.00104446	0.000696153	0.0127678	2	1.28375	peroxisomal targeting signal type 2 receptor, putative,peroxin 7 (PEX7)
Tb927.10.6410	Tb927_10_v5.1	0.00265578	0.00187169	0.0236874	2	1.28364	mismatch repair protein MSH8, putative,mismatch repair protein
Tb927.11.11500	Tb927_11_v5.1	0.000677495	0.00044594	0.00596375	3	1.28307	cyclin dependent kinase-binding protein, putative
Tb927.7.2360	Tb927_07_v5.1	0.000809608	0.000539354	0.00828528	3	1.28181	N-acetyltransferase, putative
Tb927.1.4000	Tb927_01_v5.1	0.00268454	0.00142065	0.0307781	2	1.28123	hypothetical protein, unlikely
Tb927.10.14800	Tb927_10_v5.1	0.0141801	0.0131284	0.0458992	0	1.28064	protein kinase, putative,mitogen-activated protein kinase 9, putative
Tb427.BES40.3	FM162566	0.00199746	0.00631877	0.106787	2	1.27945
Tb927.11.15980	Tb927_11_v5.1	0.000609191	0.00041333	0.00575823	3	1.27904	hypothetical protein, conserved
Tb927.10.11170	Tb927_10_v5.1	0.000183929	0.000282818	0.00490314	3	1.27871	hypothetical protein, conserved
Tb927.6.1160	Tb927_06_v5.1	0.0171923	0.0124643	0.0864847	0	1.27839	leucine-rich repeat protein (LRRP), putative
Tb927.6.1690	Tb927_06_v5.1	0.00458552	0.0043078	0.0096561	3	1.27834	AUT2/APG4/ATG4 cysteine peptidase, putative,cysteine peptidase, Clan CA, family C54, putative (ATG4.2)
Tb927.11.3130	Tb927_11_v5.1	0.00896426	0.00612051	0.0314427	2	1.2774	glycosomal transporter (GAT2) (GAT2)
Tb927.7.7180	Tb927_07_v5.1	0.0068282	0.00443264	0.0445318	2	1.27739	leucine-rich repeat protein (LRRP), putative,leucine-rich repeat protein 1 (LRRP1), putative
Tb927.10.10810	Tb927_10_v5.1	0.00456818	0.00447359	0.014533	2	1.27587	adenosine deaminase-like protein	Purine Salvage Pathway	Adenosine deaminase-like protein
Tb927.7.3490	Tb927_07_v5.1	0.000561151	0.000557182	0.0187531	2	1.27564	synaptojanin (N-terminal domain), putative
Tb927.10.4450	Tb927_10_v5.1	0.000204791	0.000471641	0.00580918	3	1.27492	stress-inducible protein STI1-like, putative
Tb927.6.2010	Tb927_06_v5.1	0.000268218	0.000221523	0.00301082	3	1.27454	hypothetical protein, conserved
Tb927.9.6490	Tb927_09_v5.1	0.00983169	0.00609844	0.039115	2	1.27433	hypothetical protein, unlikely
Tb927.3.610	Tb927_03_v5.1	0.00195552	0.00138411	0.00813992	3	1.27367	N-acetyltransferase complex ARD1 subunit, putative
Tb927.9.1970	Tb927_09_v5.1	0.00023301	0.0011122	0.00599535	3	1.27345	syntaxin binding protein 1, putative
Tb927.9.14140	Tb927_09_v5.1	0.00531507	0.00513355	0.020658	2	1.27252	hypothetical protein, conserved
Tb927.1.1370	Tb927_01_v5.1	0.00232801	0.00194464	0.0152273	2	1.27226	rRNA biogenesis protein, putative
Tb927.7.5120	Tb927_07_v5.1	0.00166479	0.00117216	0.00902283	3	1.27201	hypothetical protein, conserved
Tb927.10.11930	Tb927_10_v5.1	0.0222592	0.0144512	0.0538915	0	1.27145	beta-D-hydroxybutyrate dehydrogenase
Tb427.BES56.2	FM162579	0.00202232	0.00658097	0.290008	2	1.2707
Tb927.1.5060	Tb927_01_v5.1	0.00156723	0.00417229	0.0176157	2	1.26929	variant surface glycoprotein (VSG)-related, putative
Tb927.3.3950	Tb927_03_v5.1	0.00136511	0.00122412	0.0125799	2	1.26906	hypothetical protein, conserved
Tb927.8.6110	Tb927_08_v5.1	0.00122765	0.000992284	0.00783012	3	1.26893	hypothetical protein, conserved
Tb927.9.9670	Tb927_09_v5.1	0.000215713	0.000253304	0.00308624	3	1.26866	proteasome alpha 1 subunit, putative,20S proteasome subunit alpha-6, (putative) (TbPSA6)
Tb927.4.1920	Tb927_04_v5.1	7.45006e-05	0.000586979	0.0019606	3	1.26732	GPI transamidase, putative (TbGPI16)
Tb927.11.7850	Tb927_11_v5.1	0.00625497	0.00741422	0.0231565	2	1.26711	hypothetical protein, conserved
Tb927.6.670	Tb927_06_v5.1	0.0019801	0.00218411	0.00448378	3	1.26642	ribosomal RNA processing protein 45,exosome complex exonuclease (RRP45)
Tb927.11.18700	Tb927_11_RH_fork_v5.1	0.000617408	0.00129847	0.00920127	3	1.266	hypothetical protein, conserved
Tb927.9.1680	Tb927_09_v5.1	0.000323178	0.000246129	0.00190702	3	1.26529	Mov34/MPN/PAD-1 metallopeptidase, putative,metallo-peptidase, Clan MP, Family M67
Tb927.9.2670	Tb927_09_v5.1	0.000793195	0.000560015	0.00497752	3	1.26468	engulfment and cell motility domain 2, putative
Tb927.6.3890	Tb927_06_v5.1	0.0104246	0.00708646	0.045656	1	1.26442	replication factor C, subunit 2, putative
Tb927.10.2860	Tb927_10_v5.1	0.000920758	0.000653505	0.00582971	3	1.26434	hypothetical protein, conserved
Tb927.7.3820	Tb927_07_v5.1	0.00555266	0.00483043	0.0182678	2	1.26385	hypothetical protein, conserved
Tb927.11.10960	Tb927_11_v5.1	0.000463263	0.000390607	0.00305582	3	1.26267	hypothetical protein, conserved
Tb927.1.1630	Tb927_01_v5.1	0.0105367	0.0117534	0.0367669	0	1.26171	hypothetical protein, conserved
Tb927.7.1950	Tb927_07_v5.1	0.0205567	0.0189474	0.077347	0	1.26022	retrotransposon hot spot protein 7 (RHS7), putative
Tb927.7.2070	Tb927_07_v5.1	0.000277034	0.000515117	0.00483864	3	1.25989	heat shock protein DNAJ, putative
Tb927.11.13470	Tb927_11_v5.1	0.00509437	0.00494765	0.0197301	2	1.25979	hypothetical protein, conserved
Tb927.4.2810	Tb927_04_v5.1	0.061472	0.0800926	0.295602	0	1.25893	hypothetical protein
Tb927.10.6860	Tb927_10_v5.1	0.00489876	0.00305472	0.0418829	2	1.25869	endonuclease V, putative
Tb927.7.2260	Tb927_07_v5.1	0.00016002	0.000217707	0.00224886	3	1.2582	hypothetical protein, conserved
Tb927.7.6640	Tb927_07_v5.1	0.00223353	0.00128906	0.0213926	2	1.25802	hypothetical protein, conserved
Tb927.7.6480	Tb927_07_v5.1	0.00243312	0.00279595	0.00630169	3	1.25624	hypothetical protein, conserved
Tb927.6.2460	Tb927_06_v5.1	0.000361568	0.000341869	0.00501478	3	1.25602	ubiquitin fusion degradation protein 2, putative,ubiquitin conjugation factor E4 B, putative
Tb927.4.3870	Tb927_04_v5.1	0.00406337	0.002639	0.0323093	2	1.25515	receptor-type adenylate cyclase GRESAG 4, putative
Tb927.11.11550	Tb927_11_v5.1	0.000176989	0.00117695	0.00768069	3	1.25434	DNA topoisomerase II, putative
Tb927.3.1010	Tb927_03_v5.1	0.00142857	0.00259973	0.0205615	2	1.25424	hypothetical protein, conserved
Tb927.6.900	Tb927_06_v5.1	0.000879626	0.000788815	0.00280508	3	1.25201	hypothetical protein, conserved
Tb927.8.1120	Tb927_08_v5.1	0.00561003	0.00702756	0.0118356	2	1.25169	hypothetical protein, conserved
Tb927.11.12720	Tb927_11_v5.1	0.00432343	0.00280289	0.0277124	2	1.25067	hypothetical protein, conserved
Tb927.7.2030	Tb927_07_v5.1	0.0299525	0.030935	0.0910332	0	1.25012	retrotransposon hot spot protein 7 (RHS7), putative
Tb927.6.3950	Tb927_06_v5.1	0.00922502	0.00669151	0.0229987	2	1.24991	hypothetical protein, conserved
Tb927.9.3470	Tb927_09_v5.1	0.0090434	0.00629582	0.0431945	2	1.24976	low molecular weight protein tyrosine phosphatase, putative
Tb927.9.8670	Tb927_09_v5.1	0.000183288	0.000233034	0.00144075	3	1.24925	hypothetical protein, conserved
Tb927.5.1100	Tb927_05_v5.1	0.00095104	0.000730711	0.0207064	2	1.24903	peroxisome targeting signal 1 receptor (TbPEX5)
Tb927.5.2680	Tb927_05_v5.1	0.00278632	0.00190226	0.018136	2	1.24833	hypothetical protein, conserved
HYGRO	HYGRO	0.0234634	0.0159116	0.0762746	0	1.24775
Tb927.11.11340	Tb927_11_v5.1	0.00392578	0.00255101	0.0130645	2	1.24649	gamma-tubulin complex subunit, putative,spindle pole body component alp6, putative
Tb927.4.5310	Tb927_04_v5.1	0.0128818	0.0098995	0.0594069	1	1.24647	serine/threonine-protein kinase a, putative,protein kinase, putative
Tb927.7.1960	Tb927_07_v5.1	0.0209412	0.0196241	0.0615242	0	1.24632	retrotransposon hot spot protein 7 (RHS7), putative
Tb927.10.12000	Tb927_10_v5.1	0.0162306	0.00760633	0.026349	1	1.24627	iron-sulfur cluster assembly protein, putative
Tb927.7.3160	Tb927_07_v5.1	9.64409e-05	0.000962633	0.00594275	3	1.24603	Cytoplasmic dynein 1 heavy chain (DYNC1H1), putative
Tb927.7.300	Tb927_07_v5.1	0.000363098	0.000329956	0.00273451	3	1.24593	UDP-Gal or UDP-GlcNAc-dependent glycosyltransferase, putative
Tb927.2.5200	Tb927_02_v5.1	0.00014008	0.000497595	0.00376249	3	1.24533	hypothetical protein, conserved
Tb927.8.4810	Tb927_08_v5.1	0.000745067	0.00079047	0.00860455	3	1.2451	prohibitin 1 (PHB1)
Tb927.7.3380	Tb927_07_v5.1	0.00343145	0.00272668	0.0258238	2	1.24472	hypothetical protein, conserved
Tb927.8.7510	Tb927_08_v5.1	0.0100493	0.0107628	0.0360349	0	1.24468	p-nitrophenylphosphatase, putative
Tb927.4.1440	Tb927_04_v5.1	0.00421845	0.0046797	0.012648	2	1.24403	hypothetical protein, conserved
Tb927.2.3620	Tb927_02_v5.1	0.000598697	0.000830559	0.00871212	3	1.24367	GTP-binding elongation factor Tu family, putative
Tb927.11.9330	Tb927_11_v5.1	0.0139678	0.0150482	0.0807564	0	1.24237	helicase-like protein
Tb927.10.2210	Tb927_10_v5.1	0.0446571	0.0448089	0.257852	0	1.24198	ubiquitin carboxyl-terminal hydrolase, putative,cysteine peptidase, Clan CA, family C19, putative
Tb927.7.7360	Tb927_07_v5.1	0.00220521	0.00215503	0.00593243	3	1.24188	cell division control protein 2 homolog 2,cdc2-related kinase (CRK2)
Tb927.9.2290	Tb927_09_v5.1	0.00429914	0.00398978	0.0317304	2	1.24183	hypothetical protein, conserved
Tb927.11.1270	Tb927_11_v5.1	0.00274911	0.00168294	0.011288	2	1.2405	hypothetical protein, conserved
Tb927.7.5920	Tb927_07_v5.1	0.0163565	0.0144512	0.0561048	0	1.23945	mercaptopyruvate sulfurtransferase, putative (MST)
Tb927.2.2220	Tb927_02_v5.1	0.0386393	0.0404924	0.0982041	0	1.23912	hypothetical protein, conserved
Tb927.10.8720	Tb927_10_v5.1	0.00577579	0.00378642	0.0297813	2	1.23704	CCR4-NOT transcription complex subunit 10, putative
Tb927.11.11750	Tb927_11_v5.1	0.00886607	0.00638872	0.0735442	2	1.237	membrane-bound acid phosphatase, putative
Tb927.9.2420	Tb927_09_v5.1	0.00186089	0.00148629	0.00626845	3	1.23385	hypothetical protein, conserved
Tb927.6.4090	Tb927_06_v5.1	0.00087558	0.000878214	0.0127849	2	1.2328	chaperonin HSP60, mitochondrial precursor, putative (HSP60)
Tb927.6.5050	Tb927_06_v5.1	0.00126912	0.000679366	0.00607035	3	1.23262	V-type ATPase, C subunit, putative
Tb927.11.4430	Tb927_11_v5.1	0.00706767	0.00483318	0.0376144	2	1.23196	ferric reductase, putative,ferric reductase transmembrane component, putative
Tb927.10.5110	Tb927_10_v5.1	0.0101805	0.00712321	0.0646208	1	1.23108	KREPA4 (KREPA4)
Tb927.11.11370	Tb927_11_v5.1	0.000538375	0.00378382	0.122622	2	1.23097	receptor for activated C kinase 1 (RACK1)
Tb927.9.11160	Tb927_09_v5.1	0.189909	0.0603983	0.297922	0	1.23074	hypothetical protein, unlikely
Tb927.11.4350	Tb927_11_v5.1	0.00066173	0.000505346	0.00343428	3	1.23033	hypothetical protein, conserved
Tb927.9.3710	Tb927_09_v5.1	0.171123	0.0780314	0.332867	0	1.23025	hypothetical protein, unlikely
Tb927.8.4610	Tb927_08_v5.1	0.00349249	0.00215876	0.0238473	2	1.22933	small GTP-binding protein Rab1 (Trab1)
Tb927.10.13190	Tb927_10_v5.1	0.00402312	0.00420593	0.0140816	2	1.22874	actin related protein 2/3 complex, putative,ARP2/3 complex subunit, putative
Tb927.4.3450	Tb927_04_v5.1	0.000702823	0.000523012	0.00404313	3	1.22863	hypothetical protein, conserved
Tb927.11.2630	Tb927_11_v5.1	0.0112159	0.0102367	0.065703	0	1.22831	hypothetical protein, conserved
Tb927.5.1110	Tb927_05_v5.1	0.000438894	0.00297283	0.118	2	1.22817	60S ribosomal protein L2, putative,60S ribosomal protein L8, putative
Tb927.9.16920	Tb927_09_v5.1	0.218942	0.18649	0.506011	0	1.2277	variant surface glycoprotein (VSG, pseudogene), putative,variant surface glycoprotein (VSG), point mutation
Tb927.11.10140	Tb927_11_v5.1	0.00570236	0.00596747	0.01611	2	1.2266	hypothetical protein, conserved
Tb927.9.12120	Tb927_09_v5.1	0.0159158	0.0140532	0.117579	0	1.22637	unspecified product
Tb927.11.1330	Tb927_11_v5.1	0.00265557	0.00234825	0.00839129	3	1.22623	hypothetical protein, conserved
Tb927.11.9130	Tb927_11_v5.1	0.00527797	0.00486131	0.0181799	2	1.22487	replication factor A, 51kDa subunit, putative
Tb927.1.2920	Tb927_01_v5.1	0.236987	0.200812	0.342518	0	1.22203	hypothetical protein, unlikely
Tb927.11.3040	Tb927_11_v5.1	0.0197341	0.0105737	0.0334923	0	1.22119	hypothetical protein
Tb927.7.4430	Tb927_07_v5.1	0.00494101	0.00504552	0.00933837	3	1.22102	hypothetical protein, conserved
Tb927.9.3480	Tb927_09_v5.1	0.00447073	0.00346594	0.0229463	2	1.21968	U5Cwc21 small nuclear ribonucleoprotein (TbCWC21)
Tb927.10.4080	Tb927_10_v5.1	0.00322398	0.00628874	0.0472543	2	1.21816	hypothetical protein, conserved
Tb927.10.13260	Tb927_10_v5.1	0.000668325	0.000734545	0.0091738	3	1.21708	hypothetical protein, conserved
Tb927.9.5470	Tb927_09_v5.1	0.155668	0.173763	0.355484	0	1.21663	hypothetical protein, unlikely
Tb927.7.2160	Tb927_07_v5.1	0.0188212	0.0134731	0.0919649	0	1.21533	hypothetical protein, conserved
Tb927.10.10040	Tb927_10_v5.1	0.0847216	0.0288269	0.15464	0	1.21504	hypothetical protein
Tb927.7.1720	Tb927_07_v5.1	0.0173334	0.00814967	0.0315065	1	1.21427	HIRA-interacting protein 5, putative (HIRIP5)
Tb927.11.2730	Tb927_11_v5.1	0.000985468	0.000685213	0.0057174	3	1.21366	UDP-galactose 4-epimerase (galE)
Tb927.1.3230	Tb927_01_v5.1	0.000635567	0.00079047	0.0032395	3	1.21315	cell division cycle protein, putative
Tb927.1.2490	Tb927_01_v5.1	0.00163568	0.00479089	0.10219	2	1.21278	histone H3, putative
Tb927.4.3350	Tb927_04_v5.1	0.00179293	0.00152852	0.010065	2	1.21278	hypothetical protein, conserved
Tb927.6.2830	Tb927_06_v5.1	0.00749253	0.00531866	0.0255631	2	1.21264	GTPase activating protein, conserved
Tb927.3.4990	Tb927_03_v5.1	0.0273555	0.0249478	0.111404	0	1.2112	oxidoreductase, putative
Tb927.10.5140	Tb927_10_v5.1	0.0412879	0.0191211	0.0665354	0	1.21085	protein kinase, putative,mitogen-activated protein kinase 2, putative
Tb927.8.1570	Tb927_08_v5.1	0.00854531	0.00604362	0.0289814	2	1.20956	hypothetical protein, conserved
Tb927.3.3980	Tb927_03_v5.1	0.0121605	0.00888414	0.0570931	1	1.20928	hypothetical protein, conserved
Tb927.11.16030	Tb927_11_v5.1	0.00161492	0.00107235	0.0109799	2	1.20928	proteasome regulatory non-ATP-ase subunit 7 (RPN7)
Tb927.11.4380	Tb927_11_v5.1	0.000513507	0.000942478	0.00512717	3	1.20916	ATP-dependent RNA helicase, putative,DEAD/DEAH box RNA helicase, putative
Tb927.9.10970	Tb927_09_v5.1	0.00767745	0.00661939	0.0130998	2	1.20614	Bem46-like serine peptidase,Serine peptidase, Clan SC, Family S09X
Tb927.5.460	Tb927_05_v5.1	0.0430696	0.0374657	0.0847433	0	1.2059	hypothetical protein, conserved
Tb927.1.1670	Tb927_01_v5.1	0.00259937	0.00195138	0.0274433	2	1.20545	hypothetical protein, conserved
Tb927.9.15420	Tb927_09_v5.1	0.000200557	0.0025508	0.0490287	2	1.20539	unspecified product
Tb927.1.3910	Tb927_01_v5.1	0.000902164	0.000840075	0.0173593	2	1.20482	hypothetical protein, conserved
Tb927.11.13290	Tb927_11_v5.1	0.00142076	0.00101554	0.0097674	3	1.20466	mitochondrial import inner membrane translocase subunit tim17 (Tim17)
Tb927.11.11360	Tb927_11_v5.1	0.0003126	0.00337193	0.145355	2	1.20459	receptor for activated C kinase 1 (RACK1)
Tb927.2.2460	Tb927_02_v5.1	0.0532328	0.0425869	0.128973	0	1.20389	ubiquitin-conjugating enzyme E2, putative
Tb927.7.760	Tb927_07_v5.1	0.0280289	0.0222718	0.0525357	0	1.20348	hypothetical protein, conserved
Tb927.11.14350	Tb927_11_v5.1	0.00223499	0.00185262	0.0156831	2	1.20276	mitochondrial carrier protein (MCP22)
Tb11.02.5360	Tb927_11_v5.1	0.0149205	0.0158332	0.0453723	0	1.20254	hypothetical protein, conserved
Tb927.9.11070	Tb927_09_v5.1	0.00104696	0.000738429	0.00440222	3	1.20206	predicted zinc finger protein
Tb927.4.3440	Tb927_04_v5.1	0.00399724	0.00282564	0.0244998	2	1.20203	hypothetical protein, conserved
Tb927.3.3740	Tb927_03_v5.1	0.00313779	0.00268832	0.0231829	2	1.20173	hypothetical protein, conserved
Tb927.11.6670	Tb927_11_v5.1	0.00194222	0.00148811	0.00996455	3	1.20167	hypothetical protein, conserved
Tb927.7.5150	Tb927_07_v5.1	0.00150602	0.00124316	0.0118845	2	1.20133	hypothetical protein, conserved
Tb927.7.670	Tb927_07_v5.1	0.00658109	0.00476369	0.033959	2	1.20106	hypothetical protein, conserved
Tb927.11.4080	Tb927_11_v5.1	0.0073826	0.00685302	0.0503692	2	1.20097	variant surface glycoprotein (VSG)-related, putative
Tb927.4.380	Tb927_04_v5.1	0.0107889	0.00805128	0.023714	1	1.19913	hypothetical protein, conserved
Tb927.2.2240	Tb927_02_v5.1	0.00731125	0.00477794	0.040025	2	1.19712	tRNA exportin, putative,exportin-T, putative
Tb927.7.990	Tb927_07_v5.1	0.00278463	0.00217189	0.0075585	3	1.19706	chaperone protein DNAj, putative
Tb927.6.2490	Tb927_06_v5.1	0.00376227	0.00308524	0.0122624	2	1.19694	hypothetical protein, conserved
Tb927.3.4630	Tb927_03_v5.1	0.00104165	0.00272518	0.0138397	2	1.19535	UDP-glucose:glycoprotein glucosyltransferase, putative
Tb927.3.3870	Tb927_03_v5.1	0.000759117	0.00304786	0.0208768	2	1.19515	lipase domain protein, putative	Lipid Metabolism	Triglyceride lipase, putative
Tb927.11.10480	Tb927_11_v5.1	0.0119363	0.0104874	0.120761	0	1.19498	hypothetical protein, conserved
Tb927.9.3490	Tb927_09_v5.1	0.0203738	0.0181998	0.0926542	0	1.19438	unspecified product
Tb927.8.860	Tb927_08_v5.1	0.0129286	0.0128808	0.0417312	0	1.1937	hypothetical protein, conserved
Tb927.10.13390	Tb927_10_v5.1	0.000862892	0.000849436	0.00760736	3	1.19363	hypothetical protein, conserved
Tb927.3.2090	Tb927_03_v5.1	0.00189434	0.00148345	0.0121798	2	1.19279	aminopeptidase P1, putative,metallo-peptidase, Clan MG, Family M24
Tb927.11.9000	Tb927_11_v5.1	0.000151418	0.00161681	0.00631279	3	1.19269	cation transporter, putative
Tb427.BES56.3	FM162579	0.00244128	0.00814201	0.140718	2	1.19215
Tb927.9.7500	Tb927_09_v5.1	0.0572914	0.0592793	0.297304	0	1.19199	hypothetical protein
Tb927.11.16740	Tb927_11_v5.1	0.000610056	0.000577951	0.00335583	3	1.19166	chaperone protein DNAj, putative
Tb927.6.4120	Tb927_06_v5.1	0.0068282	0.00773278	0.012546	2	1.19154	GTPase activating protein, putative
Tb927.8.7440	Tb927_08_v5.1	0.0051244	0.00352404	0.0414295	2	1.19112	lipase, putative	Lipid Metabolism	Triglyceride lipase, putative
Tb927.11.11740	Tb927_11_v5.1	0.0169805	0.0122369	0.119129	0	1.19075	membrane-bound acid phosphatase, putative
Tb927.11.8980	Tb927_11_v5.1	0.00909235	0.00892337	0.023025	2	1.18985	elongation factor G2-like protein
Tb927.5.690	Tb927_05_v5.1	0.0634143	0.0326323	0.159543	0	1.18983	hypothetical protein, conserved
Tb927.4.2540	Tb927_04_v5.1	0.00561364	0.00544875	0.0124952	2	1.18861	ubiquitin, putative
Tb927.4.1980	Tb927_04_v5.1	0.000453864	0.000488228	0.00246307	3	1.18795	hypothetical protein, conserved
Tb927.5.1830	Tb927_05_v5.1	6.23405e-05	0.00183474	0.0786122	2	1.18715	lysosomal/endosomal membrane protein p67,lysosomal membrane glycoprotein
Tb927.10.14120	Tb927_10_v5.1	0.00156356	0.0013177	0.00274834	3	1.18688	hypothetical protein
Tb927.9.4520	Tb927_09_v5.1	0.00207197	0.00169901	0.0120318	2	1.18559	mitochondrial processing peptide beta subunit, putative,metallo-peptidase, Clan ME, Family M16
Tb927.4.3420	Tb927_04_v5.1	0.00221866	0.00153078	0.0100074	2	1.18488	serine/threonine-protein kinase, putative,protein kinase, putative
Tb927.11.16520	Tb927_11_v5.1	0.0569929	0.0818466	0.115823	0	1.18384	hypothetical protein, conserved
Tb927.10.6070	Tb927_10_v5.1	3.08999e-05	0.00147506	0.0102677	2	1.18243	universal minicircle sequence binding protein (UMSBP), putative,predicted zinc finger protein
Tb927.8.730	Tb927_08_v5.1	0.0033503	0.00886363	0.128391	2	1.18174	nucleolar RNA-binding protein, putative
Tb927.5.830	Tb927_05_v5.1	0.0287926	0.0140181	0.0450493	0	1.18119	hypothetical protein, conserved
Tb927.11.14310	Tb927_11_v5.1	0.0120329	0.0111328	0.0330275	0	1.18086	small nuclear ribonucleoprotein Sm-G (Sm-G)
Tb927.10.1070	Tb927_10_v5.1	0.0172426	0.0127593	0.0327635	0	1.18072	cell division protein kinase 2 homolog 1,cdc2- like protein kinase (CRK1)
Tb927.7.1990	Tb927_07_v5.1	0.0355377	0.0321959	0.0683223	0	1.18038	retrotransposon hot spot protein (RHS, pseudogene), putative,retrotransposon hot spot protein 7 (RHS7), point mutation
Tb927.8.1730	Tb927_08_v5.1	0.00648774	0.0055677	0.0200838	2	1.18002	hypothetical protein, conserved
Tb927.9.2990	Tb927_09_v5.1	0.00458646	0.00390826	0.0111484	2	1.17933	hypothetical protein
Tb927.7.4210	Tb927_07_v5.1	0.0627566	0.074085	0.221433	0	1.17858	hypothetical protein, conserved
Tb927.11.5170	Tb927_11_v5.1	0.0218481	0.0222632	0.0338588	0	1.17741	ubiquitin activating enzyme, putative
Tb927.7.4340	Tb927_07_v5.1	0.00337862	0.00275453	0.0341931	2	1.17657	hypothetical protein, conserved
NEO	NEO	0.00415894	0.00620334	0.0413545	2	1.17515
Tb927.11.670	Tb927_11_v5.1	0.000566524	0.00265969	0.00852401	3	1.17345	epsinR
Tb927.2.5810	Tb927_02_v5.1	0.000704388	0.00168827	0.0124448	2	1.17315	hypothetical protein, conserved
Tb927.1.790	Tb927_01_v5.1	0.00630255	0.0046797	0.0309985	2	1.17133	hypothetical protein, conserved
Tb927.9.16460	Tb927_09_v5.1		0.150134	0.065755	0	1.17126	variant surface glycoprotein (VSG, atypical), putative
Tb927.9.720	Tb927_09_v5.1	0.086356	0.103761	0.20099	0	1.17058	hypothetical protein, conserved
Tb927.4.3860	Tb927_04_v5.1	0.0125351	0.00842426	0.0641601	1	1.17029	receptor-type adenylate cyclase GRESAG 4, putative
Tb927.5.1460	Tb927_05_v5.1		0.0150625	0.0481339	0	1.16972	hypothetical protein, conserved
Tb927.4.490	Tb927_04_v5.1	0.00355752	0.00270438	0.00986534	3	1.16948	hypothetical protein, conserved
Tb927.11.15150	Tb927_11_v5.1	0.00265474	0.00263931	0.00609198	3	1.16837	1-acyl-sn-glycerol-3-phosphate acyltransferase, putative	Lipid Metabolism	1-acyl-sn-glycerol-3-phosphate acyltransferase, putative
Tb927.5.2300	Tb927_05_v5.1	0.0316656	0.0239806	0.0801766	0	1.16776	formin, putative
Tb927.5.1120	Tb927_05_v5.1	0.00102073	0.00416572	0.0876382	2	1.16755	hypothetical protein, conserved
Tb927.7.7210	Tb927_07_v5.1	0.00508506	0.0055677	0.0529837	2	1.16716	hypothetical protein, conserved
Tb927.3.2010	Tb927_03_v5.1	0.00367004	0.00346365	0.00624625	3	1.16563	hypothetical protein, conserved
Tb927.7.7050	Tb927_07_v5.1	0.00207512	0.00215503	0.0327962	2	1.1651	hypothetical protein, conserved
Tb927.9.2160	Tb927_09_v5.1	0.0143819	0.0128166	0.034766	0	1.164	hypothetical protein, conserved
Tb927.11.6790	Tb927_11_v5.1	0.000598814	0.00142329	0.0115915	2	1.1622	predicted WD40 repeat protein
Tb927.7.6800	Tb927_07_v5.1	0.0196821	0.0232885	0.0483458	0	1.16205	hypothetical protein, conserved
Tb927.7.3700	Tb927_07_v5.1	0.00983805	0.00708646	0.0307154	2	1.16204	hypothetical protein, conserved
Tb927.10.10300	Tb927_10_v5.1	0.00274452	0.00215992	0.00940701	3	1.16194	hypothetical protein, conserved
Tb927.8.8360	Tb927_08_v5.1	0.0961977	0.0544059	0.201073	0	1.16126	receptor-type adenylate cyclase GRESAG 4, putative
Tb927.10.12500	Tb927_10_v5.1	0.000530569	0.00294108	0.0216899	2	1.16124	P-type H -ATPase, putative
Tb927.7.2580	Tb927_07_v5.1	0.0232881	0.0106037	0.0247751	0	1.16121	zinc finger protein family member, putative (ZC3H19)
Tb927.8.2200	Tb927_08_v5.1	0.00701794	0.0045467	0.0562919	2	1.16095	terbinafine resistance locus protein (yip1), putative
Tb927.11.8350	Tb927_11_v5.1	0.00257896	0.00228254	0.00888741	3	1.15965	katanin, putative
Tb927.8.1270	Tb927_08_v5.1	0.00440776	0.00353741	0.0228938	2	1.15905	hypothetical protein, conserved
Tb927.2.4980	Tb927_02_v5.1	0.000691391	0.000877083	0.00339494	3	1.15831	hypothetical protein, conserved
Tb927.11.6470	Tb927_11_v5.1	0.0114739	0.00976445	0.030841	1	1.15812	hypothetical protein, conserved
Tb927.5.4430	Tb927_05_v5.1	0.00319924	0.00269888	0.00471983	3	1.15743	protein kinase, putative
Tb927.7.6900	Tb927_07_v5.1	0.000530857	0.00217092	0.0114788	2	1.15657	double-strand-break repair protein rad21 homolog, putative
Tb927.3.2830	Tb927_03_v5.1	0.005835	0.0054144	0.0560114	2	1.15557	hypothetical protein, conserved
Tb927.8.1400	Tb927_08_v5.1	0.00142857	0.00138859	0.00788093	3	1.15548	hypothetical protein, conserved (pseudogene),hypothetical protein, conserved, degenerate
Tb427.BES122.10	FM162577	0.0565496	0.053134	0.28532	0	1.15529
Tb927.3.1370	Tb927_03_v5.1	0.000134891	0.00287797	0.0577162	2	1.15378	40S ribosomal protein S25, putative
Tb927.11.16750	Tb927_11_v5.1	0.00827307	0.00848589	0.0195435	2	1.15304	hypothetical protein, conserved
Tb927.9.8000	Tb927_09_v5.1	0.000498948	0.00388255	0.0200363	2	1.15225	ubiquitin-conjugating enzyme E2, putative,ubiquitin carrier protein, putative,ubiquitin-protein ligase, putative
Tb927.9.12110	Tb927_09_v5.1	0.0088164	0.00613601	0.0233414	2	1.15184	6-phosphogluconate dehydrogenase, decarboxylating (gnD)	Pentose Phosphate Pathway	6-phosphogluconate dehydrogenase, decarboxylating
Tb427.BES29.2	FM162578		0.0171425	0.325807	0	1.15027
Tb927.11.15950	Tb927_11_v5.1	0.0191246	0.0125345	0.0524017	0	1.14971	amino acid transporter, putative
Tb927.11.18200	Tb927_11_v5.1	0.251096	0.107862	0.25165	0	1.14885	hypothetical protein, unlikely
Tb427.BES65.2	FM162573	0.00730673	0.0167376	0.202816	1	1.14815
Tb927.11.6230	Tb927_11_v5.1	0.00475749	0.00706287	0.0492864	2	1.14799	pretranslocation protein, alpha subunit, putative,SEC61-like (pretranslocation process) protein, putative
Tb927.3.5660	Tb927_03_v5.1	0.0129527	0.00870832	0.0268789	1	1.14785	UDP-Gal or UDP-GlcNAc-dependent glycosyltransferase, putative
Tb927.7.1980	Tb927_07_v5.1	0.0479005	0.0448089	0.092403	0	1.14765	retrotransposon hot spot protein 7 (RHS7), putative
Tb927.4.1550	Tb927_04_v5.1	0.0015439	0.00122489	0.00752179	3	1.14735	hypothetical protein, conserved
Tb927.9.2140	Tb927_09_v5.1	0.00364065	0.0032611	0.0161714	2	1.14696	protein kinase, putative
Tb927.9.10960	Tb927_09_v5.1	0.00296024	0.00266584	0.00623517	3	1.14683	ATP-dependent DEAD/H RNA helicase, putative
Tb927.8.6480	Tb927_08_v5.1	0.00469496	0.0040991	0.0148009	2	1.14659	hypothetical protein, conserved
Tb927.4.1990	Tb927_04_v5.1	0.00542507	0.00490422	0.0112723	2	1.146	RNA helicase, putative,mitochondrial, putative
Tb927.6.2700	Tb927_06_v5.1	0.00564143	0.00482702	0.0205374	2	1.14487	small nuclear ribonucleoprotein Sm-E (Sm-E)
Tb927.4.2790	Tb927_04_v5.1	0.00508506	0.00454996	0.0149743	2	1.14458	hypothetical protein, conserved
Tb927.11.5030	Tb927_11_v5.1	0.0163124	0.0142186	0.0293496	0	1.14296	hypothetical protein, conserved
Tb927.8.7560	Tb927_08_v5.1	0.00942784	0.00912956	0.0175728	2	1.14276	hypothetical protein, conserved
Tb927.7.680	Tb927_07_v5.1	0.00312081	0.00218411	0.0155428	2	1.14237	chaperone protein DNAj, putative
Tb927.8.1090	Tb927_08_v5.1	0.00307721	0.00207406	0.0224243	2	1.14165	NPAPL (NPAPL)
Tb927.7.3320	Tb927_07_v5.1	0.0276547	0.0176276	0.0476292	0	1.14125	ATG12/APG12, putative (ATG12)
Tb927.2.5930	Tb927_02_v5.1	0.00209433	0.00616846	0.0144001	2	1.14089	hypothetical protein, conserved
Tb927.8.4670	Tb927_08_v5.1	0.00466542	0.0029984	0.0144381	2	1.14071	hypothetical protein, conserved
Tb927.4.2200	Tb927_04_v5.1	0.000360414	0.00129847	0.00402604	3	1.13992	hypothetical protein, conserved
Tb927.7.1060	Tb927_07_v5.1	0.00229131	0.0022987	0.0213433	2	1.13989	hypothetical protein, conserved
Tb927.7.4010	Tb927_07_v5.1	0.0100869	0.0107494	0.0194513	0	1.13892	hypothetical protein, conserved
Tb927.11.5870	Tb927_11_v5.1	0.0695274	0.0680934	0.167963	0	1.13861	hypothetical protein, conserved
Tb927.8.4150	Tb927_08_v5.1	0.00149346	0.00115485	0.00479283	3	1.13809	hypothetical protein, conserved
Tb927.4.4140	Tb927_04_v5.1	0.0107456	0.00916701	0.0308725	1	1.137	hypothetical protein, conserved
Tb927.10.11210	Tb927_10_v5.1	0.0228035	0.019903	0.0501511	0	1.13468	hypothetical protein, conserved
Tb927.11.7120	Tb927_11_v5.1	0.00274911	0.00205488	0.0116726	2	1.13405	hypothetical protein, conserved
Tb927.6.4060	Tb927_06_v5.1	0.0166128	0.0128536	0.0302465	0	1.13381	hypothetical protein, conserved
Tb927.4.5350	Tb927_04_v5.1	0.00219154	0.00215536	0.0101518	2	1.13288	3-methylcrotonyl-CoA carboxylase, pseudogene, putative,3-methylcrotonyl-CoA carboxylase, point mutation
Tb927.8.6720	Tb927_08_v5.1	0.00278717	0.00689507	0.0309355	2	1.1321	hypothetical protein, conserved
Tb927.8.830	Tb927_08_v5.1	0.00254627	0.00195901	0.00529914	3	1.13167	hypothetical protein, conserved
Tb927.11.12590	Tb927_11_v5.1	0.00720314	0.00491718	0.0246371	2	1.13087	hypothetical protein, conserved
Tb427.BES126.3	FM162581	0.00828673	0.018643	0.270348	1	1.12934
Tb427.BES29.8	FM162578	0.000904216	0.00526449	0.0406479	2	1.1262
Tb927.9.13240	Tb927_09_v5.1	0.0686709	0.0288039	0.0994991	0	1.12539	hypothetical protein, conserved
Tb927.11.2950	Tb927_11_v5.1	0.00966851	0.00849968	0.0206338	2	1.12442	Nucleoporin (TbNup89)
Tb927.8.1480	Tb927_08_v5.1	0.000248301	0.00219955	0.00425076	3	1.12427	hypothetical protein, conserved
Tb927.11.10210	Tb927_11_v5.1	0.00206958	0.00173363	0.00692202	3	1.12349	hypothetical protein, conserved
Tb927.5.3370	Tb927_05_v5.1	0.00103649	0.00107263	0.00277651	3	1.12348	hypothetical protein
Tb927.3.3910	Tb927_03_v5.1	0.0233287	0.0241881	0.0516439	0	1.12319	hypothetical protein, conserved
Tb927.9.11540	Tb927_09_v5.1	0.000422468	0.00148309	0.00327038	3	1.12316	hypothetical protein, conserved
Tb927.8.1160	Tb927_08_v5.1	0.00299008	0.00677887	0.0405005	2	1.12281	vacuolar-type Ca2 -ATPase, putative
Tb927.10.11730	Tb927_10_v5.1	0.00214255	0.00191026	0.00615755	3	1.12272	zinc finger protein family member, putative (ZC3H33)
Tb927.8.7150	Tb927_08_v5.1	0.00186929	0.00169622	0.0170635	2	1.12263	UDP-Gal or UDP-GlcNAc-dependent glycosyltransferase, putative
Tb927.4.2890	Tb927_04_v5.1	0.00126332	0.00188375	0.0171685	2	1.12108	hypothetical protein, conserved
Tb927.11.6510	Tb927_11_v5.1	0.00610448	0.0141611	0.309664	1	1.12039	40S ribosomal protein S21, putative
Tb927.11.2570	Tb927_11_v5.1	0.00276626	0.00188554	0.00670729	3	1.12031	hypothetical protein, conserved
Tb927.7.7290	Tb927_07_v5.1	0.00130336	0.00138072	0.00605953	3	1.12013	hypothetical protein, conserved
Tb927.10.3020	Tb927_10_v5.1	0.00390796	0.0028019	0.0209745	2	1.12007	hypothetical protein, conserved
Tb927.8.3230	Tb927_08_v5.1	0.0133446	0.00968858	0.0619247	1	1.11947	hypothetical protein, conserved
Tb927.1.1550	Tb927_01_v5.1	0.000522213	0.00123898	0.00317014	3	1.11894	tubulin-tyrosine ligase, putative
Tb927.5.2730	Tb927_05_v5.1	0.0136391	0.0141179	0.0378266	0	1.11867	hypothetical protein, conserved
Tb927.9.9730	Tb927_09_v5.1	0.0122219	0.0124882	0.0176372	0	1.11743	hypothetical protein, conserved
Tb927.11.8960	Tb927_11_v5.1	0.0106532	0.00693097	0.0366263	1	1.11741	hypothetical protein, conserved
Tb927.10.6540	Tb927_10_v5.1	0.0302098	0.0197481	0.0372957	0	1.11681	kinetoplastid-specific phospho-protein phosphatase, putative
Tb927.10.13690	Tb927_10_v5.1	0.00270408	0.00275765	0.0152469	2	1.11531	hypothetical protein, conserved
Tb927.7.3350	Tb927_07_v5.1	0.000528795	0.000936755	0.00276237	3	1.11356	palmitoyl acyltransferase 11, putative	Protein Post-Transcriptional modifications	Palmitoyl acyltransferase 11, putative
Tb927.10.2330	Tb927_10_v5.1	0.030737	0.0270924	0.0594554	0	1.11203	hypothetical protein, conserved
Tb927.1.5080	Tb927_01_v5.1	0.0312653	0.0308217	0.218278	0	1.11172	expression site-associated gene (ESAG) protein, putative,expression site-associated gene 9 (ESAG9) protein, putative
Tb927.2.4840	Tb927_02_v5.1	0.0107668	0.011228	0.0169592	0	1.11107	hypothetical protein, conserved
Tb927.7.3080	Tb927_07_v5.1	0.0056219	0.00479194	0.0222707	2	1.10998	hypothetical protein, conserved
Tb927.7.2210	Tb927_07_v5.1	0.0326027	0.0182481	0.0305273	0	1.10877	hypothetical protein, conserved
Tb927.7.970	Tb927_07_v5.1	0.0102051	0.0112249	0.0430773	0	1.1076	hypothetical protein, conserved
Tb927.10.13310	Tb927_10_v5.1	0.0196821	0.0177263	0.040833	0	1.10583	DNA-directed RNA polymerase I subunit, putative,RNA polymerase subunit, putative (RPB5z)
Tb927.4.2590	Tb927_04_v5.1	0.171887	0.159862	0.296763	0	1.10525	hypothetical protein, conserved
Tb427.BES40.1	FM162566	0.05013	0.0402453	0.11436	0	1.10503
Tb927.1.2420	Tb927_01_v5.1	0.0628011	0.0578057	0.205962	0	1.10464	hypothetical protein
Tb927.7.4750	Tb927_07_v5.1	0.00274529	0.00200937	0.0108141	2	1.10435	hypothetical protein, conserved
Tb927.1.2100	Tb927_01_v5.1	0.0080589	0.014442	0.11305	1	1.10384	calpain-like cysteine peptidase, putative,cysteine peptidase, Clan CA, family C2, putative
Tb927.10.10800	Tb927_10_v5.1	0.0176831	0.0137615	0.0161509	0	1.10369	palmitoyl acyltransferase 2, putative
Tb927.7.6610	Tb927_07_v5.1	0.00595147	0.00429376	0.0233149	2	1.10307	hypothetical protein, conserved
Tb927.11.13440	Tb927_11_v5.1	0.0235552	0.024121	0.0412421	0	1.10184	mitochondrial carrier protein (MCP21)
Tb427.BES122.2	FM162577	0.0140416	0.0266787	0.269306	0	1.10111
Tb927.10.10840	Tb927_10_v5.1	0.00522611	0.00378382	0.0116889	2	1.10102	hypothetical protein, conserved
Tb927.9.14260	Tb927_09_v5.1	0.00946541	0.0074153	0.0189764	2	1.10052	hypothetical protein, conserved
Tb927.10.6770	Tb927_10_v5.1	0.0678208	0.0405457	0.122478	0	1.10051	hypothetical protein, conserved
Tb927.9.14180	Tb927_09_v5.1	0.00195552	0.00157321	0.00332463	3	1.10008	chaperone protein DNAj, putative
Tb927.4.2720	Tb927_04_v5.1	0.00222428	0.00564372	0.0313151	2	1.09991	ATP dependent DEAD-box helicase (RH)
Tb927.6.1880	Tb927_06_v5.1	0.00139168	0.00165716	0.00337142	3	1.09946	aspartyl-tRNA synthetase, putative
Tb927.10.15150	Tb927_10_v5.1	0.00648774	0.0050824	0.0161919	2	1.09931	RNA polymerase III C11 subunit, putative,DNA-directed RNA polymerase III, putative,RNA polymerase subunit, putative (RPC11)
Tb927.11.12690	Tb927_11_v5.1	0.0278176	0.0273822	0.08262	0	1.09916	hypothetical protein, conserved
Tb927.10.300	Tb927_10_v5.1	0.0275903	0.0201034	0.13382	0	1.09871	hypothetical protein, conserved
Tb927.11.16420	Tb927_11_v5.1	0.0112784	0.0118165	0.0154241	0	1.09852	hypothetical protein, conserved
Tb927.9.15150	Tb927_09_v5.1	0.00664852	0.0166257	0.251977	1	1.09851	unspecified product
Tb927.10.15320	Tb927_10_v5.1	0.00904935	0.00980292	0.0158652	2	1.09826	hypothetical protein, conserved
Tb927.11.3270	Tb927_11_v5.1	0.028002	0.0234524	0.109429	0	1.09778	squalene monooxygenase, putative
Tb927.5.3610	Tb927_05_v5.1	0.00176047	0.00161329	0.00989345	3	1.09771	adaptor complex protein (AP) 3 delta subunit 1, putative
Tb927.9.9320	Tb927_09_v5.1	0.00171596	0.0044493	0.0275331	2	1.09686	protein kinase, putative
Tb927.6.4810	Tb927_06_v5.1	0.063729	0.0733366	0.17332	0	1.09644	zinc-binding protein (Yippee), putative
Tb11.02.5440	Tb927_11_v5.1	0.00131539	0.00143258	0.00364497	3	1.09626	hypothetical protein, conserved
Tb927.4.1120	Tb927_04_v5.1	0.00313511	0.00234031	0.0162124	2	1.09528	hypothetical protein, conserved
Tb927.9.8520	Tb927_09_v5.1	0.00304988	0.0022587	0.0112567	2	1.09519	hypothetical protein, conserved
Tb927.8.1840	Tb927_08_v5.1	0.0075387	0.0118507	0.030091	1	1.09323	hypothetical protein, conserved
Tb927.7.6930	Tb927_07_v5.1	0.0255405	0.0222097	0.071504	0	1.09321	ATPase, putative
Tb927.11.8730	Tb927_11_v5.1	0.00343649	0.00268903	0.00625736	3	1.09234	ATPase, putative,S. cerevisiae cell division control protein 48 homolog, putative
Tb927.6.5490	Tb927_06_v5.1	0.0149363	0.00919023	0.0732123	1	1.09192	expression site-associated gene (ESAG, pseudogene), putative,expression site-associated gene 3 (ESAG3), degenerate
Tb927.9.15110	Tb927_09_v5.1	0.00524247	0.0150084	0.244335	1	1.09192	unspecified product
Tb927.9.7650	Tb927_09_v5.1	0.00392578	0.0024255	0.01071	2	1.09186	ADP-ribosylation factor, putative
Tb927.11.12490	Tb927_11_v5.1	0.0203644	0.0154562	0.0842674	0	1.091	hypothetical protein, conserved
Tb927.8.3100	Tb927_08_v5.1	0.00998913	0.00706221	0.0264664	2	1.0895	coronin, putative (CRN12)
Tb927.8.2860	Tb927_08_v5.1	0.000850124	0.00387908	0.00702501	3	1.08842	hypothetical protein, conserved
Tb927.3.4600	Tb927_03_v5.1	0.00654517	0.00749298	0.0425348	2	1.08769	hypothetical protein, conserved
Tb927.1.4220	Tb927_01_v5.1	0.0032139	0.00261914	0.0048754	3	1.08748	hypothetical protein, conserved
Tb927.3.3780	Tb927_03_v5.1	0.000674548	0.00538004	0.0827369	2	1.08697	tryparedoxin
Tb927.8.6670	Tb927_08_v5.1	0.00970995	0.00802886	0.0318584	2	1.0862	hypothetical protein, conserved
Tb927.1.3600	Tb927_01_v5.1	0.298338	0.193889	0.32477	0	1.08485	hypothetical protein, unlikely
Tb927.10.13780	Tb927_10_v5.1	0.0898919	0.0870596	0.114221	0	1.08416	glycogen synthase kinase 3 (GSK3)
Tb927.11.6190	Tb927_11_v5.1	0.0544837	0.0554027	0.143146	0	1.08406	hypothetical protein, conserved
Tb927.11.6050	Tb927_11_v5.1	0.00482133	0.00398371	0.0169176	2	1.08389	hypothetical protein, conserved
Tb927.4.2600	Tb927_04_v5.1	0.0194649	0.0132409	0.0587284	0	1.0829	hypothetical protein, conserved
Tb927.8.7460	Tb927_08_v5.1	0.00391746	0.00342972	0.0241723	2	1.08174	metal-ion transporter, putative
Tb927.10.7930	Tb927_10_v5.1	0.0068282	0.0114344	0.0327309	1	1.08076	2,3-bisphosphoglycerate-independent phosphoglycerate mutase (PGAM)
Tb927.1.3940	Tb927_01_v5.1	0.000715083	0.00439626	0.0177233	2	1.08068	hypothetical protein, conserved
Tb927.11.9900	Tb927_11_v5.1	0.0040109	0.00321835	0.00774221	3	1.0805	phytoene synthase, putative
Tb927.4.3090	Tb927_04_v5.1	0.0474884	0.0329183	0.0693382	0	1.07959	hypothetical protein, conserved
Tb927.5.1850	Tb927_05_v5.1	0.242671	0.0538249	0.213886	0	1.0789	hypothetical protein, conserved
Tb927.3.1840	Tb927_03_v5.1	0.0424778	0.0353399	0.125356	0	1.07757	3-oxo-5-alpha-steroid 4-dehydrogenase, putative
Tb927.11.3470	Tb927_11_v5.1	0.00862772	0.00706221	0.014287	2	1.0772	endosomal integral membrane protein, putative
Tb927.10.5210	Tb927_10_v5.1	0.00943873	0.00806891	0.0150517	2	1.07689	TFIIH basal transcription factor subunit (p52)
Tb927.6.3920	Tb927_06_v5.1	0.0338562	0.0356957	0.0944205	0	1.07684	hypothetical protein, conserved
Tb927.7.4910	Tb927_07_v5.1	0.00180726	0.00377821	0.010874	2	1.07611	hypothetical protein, conserved
Tb927.10.12940	Tb927_10_v5.1	0.0134098	0.0106448	0.0316343	0	1.0755	predicted zinc finger protein
Tb927.9.13480	Tb927_09_v5.1	0.0492392	0.0559348	0.109565	0	1.07361	hypothetical protein, conserved
Tb927.9.15290	Tb927_09_v5.1	0.0678208	0.0602223	0.0930321	0	1.07298	hypothetical protein, conserved
Tb427.BES65.1	FM162573	0.0170219	0.031597	0.226275	0	1.07256
Tb927.10.15010	Tb927_10_v5.1	0.00815376	0.00661847	0.0177017	2	1.07244	lipoic acid synthetase, mitochondrial precursor, putative
Tb927.11.7160	Tb927_11_v5.1	0.0182088	0.0200055	0.028314	0	1.07226	protein kinase, putative,cdc2-related kinase, putative (CRK8)
Tb927.10.9930	Tb927_10_v5.1	0.00370912	0.00276582	0.0172106	2	1.0719	hypothetical protein, conserved
Tb927.11.15170	Tb927_11_v5.1	0.00865427	0.00681548	0.0250528	2	1.07007	hypothetical protein, conserved
Tb927.11.15770	Tb927_11_v5.1	0.0198281	0.0222718	0.0344617	0	1.0694	hypothetical protein, conserved
Tb927.8.3800	Tb927_08_v5.1	0.00575247	0.00420603	0.0147816	2	1.06914	nucleoside phosphatase, putative,guanosine diphosphatase, putative	Purine Salvage Pathway	Guanosine diphosphatase, putative
Tb927.11.2790	Tb927_11_v5.1	0.0175511	0.0119238	0.0437826	0	1.06868	hypothetical protein, conserved
Tb927.8.8190	Tb927_08_v5.1	0.0361816	0.0346513	0.0962073	0	1.06777	hypothetical protein, conserved
Tb927.10.8030	Tb927_10_v5.1	0.00964868	0.00753866	0.0400615	2	1.0676	hypothetical protein, conserved
Tb927.3.460	Tb927_03_v5.1	0.191537	0.0876588	0.31497	0	1.06759	expression site-associated gene (ESAG, pseudogene), putative,expression site-associated gene 3 (ESAG3), degenerate
Tb927.6.1980	Tb927_06_v5.1	0.0027251	0.00243056	0.00418105	3	1.06696	hypothetical protein, conserved
Tb927.8.7320	Tb927_08_v5.1	0.0127623	0.0126891	0.0638027	0	1.06679	variant surface glycoprotein (VSG)-related, putative
Tb927.11.6630	Tb927_11_v5.1	0.00796975	0.00539148	0.0291039	2	1.06644	3-methylcrotonoyl-CoA carboxylase beta subunit, putative
Tb927.10.6050	Tb927_10_v5.1	0.0273575	0.0362754	0.12514	0	1.06606	clathrin heavy chain (CHC)
Tb927.5.3300	Tb927_05_v5.1	0.0103607	0.0088879	0.0211461	1	1.06578	hypothetical protein, conserved
Tb927.11.15440	Tb927_11_v5.1	0.0124915	0.0094411	0.040944	1	1.06528	hypothetical protein, conserved
Tb927.6.2000	Tb927_06_v5.1	0.00313423	0.0022919	0.00519346	3	1.06525	spliceosome-associated protein, putative
Tb927.10.8150	Tb927_10_v5.1	0.0101524	0.0103437	0.0185754	0	1.06493	predicted bromodomain protein
Tb927.9.10010	Tb927_09_v5.1	0.0121719	0.00863306	0.0487291	1	1.06472	chaperone protein DNAj, putative
Tb927.2.4445	Tb927_02_v5.1	0.0317277	0.0331746	0.0543037	0	1.06444	hypothetical protein, conserved
Tb927.11.10270	Tb927_11_v5.1	0.0391202	0.0459745	0.0731017	0	1.06366	golgi SNARE protein-like,GOLGI SNAP receptor complex member, putative
Tb927.11.1900	Tb927_11_v5.1	0.00104165	0.0067267	0.0630379	2	1.0636	T-complex protein 1, beta subunit, putative
Tb927.10.13330	Tb927_10_v5.1	0.0200855	0.0155682	0.0500205	0	1.06354	paraflagellar rod component, putative (PFC20)
Tb427.BES40.20	FM162566	0.00415894	0.0113879	0.0559182	1	1.06275
Tb927.8.5060	Tb927_08_v5.1	0.01944	0.0164375	0.0196365	0	1.06274	ADP-ribosylation factor, putative,small GTPase, putative
Tb927.11.16510	Tb927_11_v5.1	0.00626467	0.00516337	0.0110565	2	1.06265	hypothetical protein, conserved
Tb927.5.4310	Tb927_05_v5.1	0.00322622	0.00890798	0.0159059	2	1.06231	GTP-binding protein, putative
Tb927.7.6620	Tb927_07_v5.1	0.00139991	0.00186359	0.00449286	3	1.06148	hypothetical protein, conserved
Tb927.9.6670	Tb927_09_v5.1	0.00112683	0.00325252	0.00823229	3	1.06145	hypothetical protein, conserved
Tb927.10.7810	Tb927_10_v5.1	0.00352982	0.00551795	0.0295032	2	1.06113	hypothetical protein, conserved
Tb927.11.9880	Tb927_11_v5.1	0.0110305	0.00784598	0.0294417	1	1.06077	hypothetical protein, conserved
Tb927.1.1950	Tb927_01_v5.1	0.128662	0.0990144	0.191144	0	1.06019	hypothetical protein, unlikely
Tb927.7.7000	Tb927_07_v5.1	0.085106	0.0765342	0.230449	0	1.05926	hypothetical protein, conserved
Tb927.2.1700	Tb927_02_v5.1	0.000868678	0.00464117	0.0139321	2	1.05926	hypothetical protein, conserved
Tb927.10.13180	Tb927_10_v5.1	0.00704445	0.0128097	0.0539828	1	1.0586	hypothetical protein, conserved
Tb927.11.10230	Tb927_11_v5.1	0.00937353	0.00705644	0.0478808	2	1.05678	RNA polymerase-associated protein CDC73, putative
Tb927.4.3410	Tb927_04_v5.1	0.0364495	0.0356011	0.067635	0	1.05676	selenoprotein, putative
Tb927.10.5920	Tb927_10_v5.1	0.0194652	0.0174413	0.0776327	0	1.05675	hypothetical protein, conserved
Tb927.4.2040	Tb927_04_v5.1	0.00385861	0.00958343	0.0889886	2	1.05671	ALBA-Domain Protein (ALBA3)
Tb927.6.2060	Tb927_06_v5.1	0.00357577	0.00305472	0.0183117	2	1.05458	histidyl-tRNA synthetase
Tb927.10.8760	Tb927_10_v5.1	0.00379631	0.00305396	0.00560606	3	1.05374	hypothetical protein, conserved
Tb927.10.5810	Tb927_10_v5.1	0.017924	0.0255688	0.0907228	0	1.05318	hypothetical protein, conserved
Tb927.11.6610	Tb927_11_v5.1	0.0080589	0.00810472	0.0121304	2	1.0528	hypothetical protein, conserved
Tb927.9.12700	Tb927_09_v5.1	0.0329362	0.0292247	0.0607772	0	1.0523	phospholipase A1, putative
Tb927.11.16770	Tb927_11_v5.1	0.0106956	0.00785594	0.0242814	1	1.05168	glucosamine-6-phosphate isomerase, putative
Tb927.5.3580	Tb927_05_v5.1	0.118108	0.114919	0.276487	0	1.05097	phosphoglycerate mutase protein, putative
Tb927.10.2090	Tb927_10_v5.1	0.000114001	0.00557786	0.140642	2	1.05078	elongation factor 1-alpha,EF-1-alpha (TEF1)
Tb927.10.4750	Tb927_10_v5.1	0.0309719	0.0261865	0.111063	0	1.05015	hypothetical protein, conserved
Tb927.8.6500	Tb927_08_v5.1	0.0116673	0.0102367	0.0339256	0	1.0498	cell division cycle protein, putative
Tb927.6.5140	Tb927_06_v5.1	0.0276753	0.0207485	0.0320191	0	1.04732	ribosomal P protein AGP2beta-1, putative
Tb927.11.4320	Tb927_11_v5.1	0.00551322	0.00421843	0.0147048	2	1.04722	hypothetical protein, conserved
Tb927.11.13300	Tb927_11_v5.1	0.00845544	0.00688733	0.0122294	2	1.04613	hypothetical protein, conserved
Tb927.6.770	Tb927_06_v5.1	0.00747508	0.00557741	0.0261735	2	1.04561	receptor-type adenylate cyclase GRESAG 4, putative
Tb927.9.12520	Tb927_09_v5.1	0.0607179	0.0560146	0.130359	0	1.04422	hypothetical protein, unlikely
Tb927.5.3420	Tb927_05_v5.1	0.00670392	0.00539869	0.0141562	2	1.04413	hypothetical protein, conserved
Tb927.10.14700	Tb927_10_v5.1	0.0012525	0.00645051	0.01164	2	1.04329	hypothetical protein, conserved
Tb927.9.14070	Tb927_09_v5.1	0.00897525	0.00596747	0.0247474	2	1.04306	short-chain dehydrogenase, putative
Tb927.6.3230	Tb927_06_v5.1	0.0124655	0.00839071	0.0479228	1	1.0424	RNA pseudouridylate synthase, putative
Tb927.6.550	Tb927_06_v5.1	0.31553	0.138299	0.289306	0	1.04214	hypothetical protein
Tb927.11.5360	Tb927_11_v5.1	0.0204143	0.0186558	0.0383249	0	1.04119	aldo/keto reductase, putative
Tb927.11.3340	Tb927_11_v5.1	0.0103001	0.00900748	0.0269975	1	1.04075	RNA-binding protein, putative (RBP34)
Tb927.11.13240	Tb927_11_v5.1	0.0165105	0.015856	0.0258529	0	1.04054	RNA polymerase subunit, putative (RPC25)
Tb927.11.16130	Tb927_11_v5.1	0.000358303	0.00564686	0.0170426	2	1.04048	nucleoside diphosphate kinase (NDPK)
Tb927.7.2640	Tb927_07_v5.1		0.0160926	0.0362766	0	1.04025	hypothetical protein, conserved
Tb927.4.4960	Tb927_04_v5.1	0.0163677	0.0138223	0.0620755	0	1.04012	metal-ion transporter, putative
Tb927.10.12960	Tb927_10_v5.1	0.00188511	0.00863504	0.0240087	2	1.04007	ras-related protein rab-5,small GTPase, putative (RAB5A)
Tb927.2.3990	Tb927_02_v5.1	0.00444101	0.00516337	0.0179177	2	1.03777	hypothetical protein, conserved
Tb927.1.2430	Tb927_01_v5.1	0.00998913	0.0197226	0.215046	1	1.03772	histone H3, putative
Tb927.1.2450	Tb927_01_v5.1	0.00998913	0.0197326	0.215129	1	1.03772	histone H3, putative
Tb927.1.2470	Tb927_01_v5.1	0.00998913	0.0197481	0.215212	1	1.03772	histone H3, putative
Tb927.1.2510	Tb927_01_v5.1	0.00998913	0.0197169	0.215295	1	1.03772	histone H3, putative
Tb927.1.2530	Tb927_01_v5.1	0.00998913	0.0197169	0.215378	1	1.03772	histone H3, putative
Tb927.1.2550	Tb927_01_v5.1	0.00998913	0.0197169	0.21546	1	1.03772	histone H3, putative
Tb927.4.2280	Tb927_04_v5.1	0.0214947	0.0159368	0.0509395	0	1.03753	hypothetical protein, conserved
Tb927.1.3860	Tb927_01_v5.1	0.0068282	0.00519799	0.0182238	2	1.03735	hypothetical protein, conserved
Tb927.4.410	Tb927_04_v5.1	0.00575246	0.0149213	0.0321478	1	1.03719	CAF 40 (CAF40)
Tb927.10.5560	Tb927_10_v5.1	0.00411159	0.00401433	0.00567673	3	1.03706	GPI alpha-mannosyltransferase III (GPI10)
Tb927.11.7710	Tb927_11_v5.1	0.00157469	0.00466109	0.014571	2	1.03676	Gp63-1 surface protease homolog, putative
Tb927.11.8050	Tb927_11_v5.1	0.00410032	0.0120145	0.0444527	1	1.03669	hypothetical protein, conserved
Tb927.11.8310	Tb927_11_v5.1	0.0085873	0.00766045	0.0602357	2	1.03425	class I transcription factor A, subunit 4 (CITFA-4)
Tb927.10.6200	Tb927_10_v5.1	0.0901623	0.0411705	0.0998261	0	1.03412	hypothetical protein, conserved
Tb927.11.6840	Tb927_11_v5.1	0.00445549	0.00562529	0.0117378	2	1.0334	hypothetical protein, conserved
Tb927.8.2710	Tb927_08_v5.1	0.00708298	0.00521435	0.0275032	2	1.03339	hypothetical protein, conserved
Tb927.7.7490	Tb927_07_v5.1	0.00670392	0.00550786	0.0103698	2	1.03301	hypothetical protein, conserved
Tb927.11.9550	Tb927_11_v5.1	0.00709653	0.00563825	0.0223984	2	1.03253	replication factor C, subunit 4, putative
Tb927.3.4690	Tb927_03_v5.1	0.0120473	0.0115846	0.0184654	0	1.03244	hypothetical protein, conserved
Tb927.10.15990	Tb927_10_v5.1	0.0376095	0.035342	0.0955017	0	1.03186	expression site-associated gene 4 (ESAG4), pseudogene
Tb927.1.1930	Tb927_01_v5.1		0.089232	0.14307	0	1.03148	phosphatidylinositol 3-kinase, putative
Tb927.7.4390	Tb927_07_v5.1	0.0146104	0.0109282	0.0572363	0	1.03085	threonine synthase, putative
Tb927.11.3120	Tb927_11_v5.1	0.00987137	0.0095242	0.0745983	2	1.03044	nucleolar GTP-binding protein 1 (NOG1)
Tb927.8.4790	Tb927_08_v5.1	0.0478072	0.0468751	0.0768373	0	1.02859	hypothetical protein, conserved
Tb927.9.14970	Tb927_09_v5.1	0.105758	0.0504602	0.127088	0	1.02648	hypothetical protein, unlikely
Tb927.11.16380	Tb927_11_v5.1	0.0420854	0.0412955	0.0647745	0	1.02643	hypothetical protein, conserved
Tb927.3.3850	Tb927_03_v5.1	0.00542249	0.0059436	0.0193142	2	1.0258	hypothetical protein, conserved
Tb927.8.7250	Tb927_08_v5.1	0.019383	0.018997	0.0203694	0	1.02573	hypothetical protein, conserved
Tb927.10.7890	Tb927_10_v5.1	0.0421912	0.0323146	0.0703627	0	1.02538	hypothetical protein, conserved
Tb927.10.10440	Tb927_10_v5.1	0.00876304	0.00865751	0.0106655	2	1.02337	mitochondrial carrier protein (MCP8)
Tb927.11.11180	Tb927_11_v5.1	0.0962582	0.0596461	0.152919	0	1.02328	hypothetical protein, conserved
Tb927.11.9870	Tb927_11_v5.1	0.0103096	0.00773762	0.0304649	1	1.02325	hypothetical protein, conserved
Tb927.4.1710	Tb927_04_v5.1	0.0112709	0.0105716	0.0100795	0	1.02318	hypothetical protein, conserved
Tb927.2.5010	Tb927_02_v5.1	0.00254627	0.00290333	0.00660529	3	1.02317	hypothetical protein, conserved
Tb927.11.12220	Tb927_11_v5.1	0.0156084	0.0107984	0.040907	0	1.02307	catalytic subunit of the vacuolar transporter chaperone 4
Tb927.9.10400	Tb927_09_v5.1	0.0136538	0.0279642	0.266014	0	1.02266	hypothetical protein, conserved
Tb927.5.1250	Tb927_05_v5.1	0.00245712	0.00459731	0.0128196	2	1.02188	hypothetical protein, conserved
Tb927.9.3120	Tb927_09_v5.1	0.00679953	0.0108747	0.0347322	1	1.02179	protein kinase, putative
Tb927.11.2690	Tb927_11_v5.1	0.0552	0.054395	0.102322	0	1.02136	succinyl-coA:3-ketoacid-coenzyme A transferase, mitochondrial precursor, putative
Tb927.11.7880	Tb927_11_v5.1	0.00907986	0.00784598	0.0154438	2	1.02015	hypothetical protein, conserved
Tb927.6.1900	Tb927_06_v5.1	0.00829609	0.00749023	0.0241996	2	1.02	U3/U14 snoRNA-associated small subunit rRNA processing protein, putative
Tb927.10.4880	Tb927_10_v5.1	0.0267364	0.022973	0.0774612	0	1.01986	hypothetical protein, conserved
Tb427.BES10.1	FM162580	0.0127858	0.0287136	0.258258	0	1.01971
Tb927.3.1870	Tb927_03_v5.1	0.0740511	0.0470616	0.109293	0	1.01862	hypothetical protein, conserved
Tb927.7.7410	Tb927_07_v5.1	0.0120905	0.012449	0.0168553	0	1.01849	oxidoreductase, putative
Tb927.8.4680	Tb927_08_v5.1	0.00957134	0.0104559	0.0297195	1	1.01758	hypothetical protein, conserved
Tb927.9.8400	Tb927_09_v5.1	0.00244128	0.00556105	0.0140442	2	1.01742	predicted zinc finger protein
Tb927.11.5250	Tb927_11_v5.1	0.0394706	0.0306452	0.169956	0	1.01724	hypothetical protein, conserved
Tb927.3.3360	Tb927_03_v5.1	0.00953961	0.00841726	0.0120647	2	1.01696	acyltransferase, putative
Tb927.4.3360	Tb927_04_v5.1	0.0195546	0.015856	0.0499335	0	1.01575	hypothetical protein, conserved
Tb927.6.4470	Tb927_06_v5.1	0.0360728	0.0283775	0.0711216	0	1.01538	prozyme,S-adenosylmethionine decarboxylaseregulator
Tb927.3.4170	Tb927_03_v5.1	0.0438604	0.0462261	0.0662747	0	1.01512	hypothetical protein, conserved
Tb927.10.3630	Tb927_10_v5.1	0.0529796	0.047007	0.0939783	0	1.01501	hypothetical protein, conserved
Tb927.11.9010	Tb927_11_v5.1	0.00066514	0.0067682	0.010859	2	1.01414	cation transporter, putative
Tb927.8.1950	Tb927_08_v5.1	0.00962102	0.00675938	0.0201552	2	1.01346	hypothetical protein, conserved
Tb927.3.2900	Tb927_03_v5.1	0.00692355	0.0152104	0.0585349	1	1.01345	eukaryotic initiation factor 2a, putative
Tb927.2.4780	Tb927_02_v5.1	0.0079824	0.00748695	0.00824552	3	1.01307	hypothetical protein, conserved
Tb927.11.11410	Tb927_11_v5.1	0.0468953	0.0391265	0.0834995	0	1.01255	trans-sialidase, putative
Tb427.BES10.7	FM162580	0.0037784	0.0132883	0.0677403	1	1.01167
Tb927.11.14190	Tb927_11_v5.1	0.00274529	0.0112857	0.0985916	1	1.01167	hypothetical protein, conserved
Tb927.1.2410	Tb927_01_v5.1	0.00773188	0.0200145	0.41819	1	1.01137	beta tubulin, pseudogene
Tb927.10.11080	Tb927_10_v5.1	0.108704	0.129102	0.103112	0	1.01136	paraflagellar rod protein
Tb927.3.3760	Tb927_03_v5.1	0.00197244	0.0104045	0.115613	1	1.01058	tryparedoxin (TRYP1)
Tb927.11.10870	Tb927_11_v5.1	0.110021	0.0843293	0.199162	0	1.01057	32 kDa ER-associated protein (ERAP32)
Tb927.8.1140	Tb927_08_v5.1	0.0102167	0.0100137	0.0134572	0	1.01051	hypothetical protein, conserved
Tb927.11.13980	Tb927_11_v5.1	0.0139956	0.0101799	0.0394787	0	1.01042	hypothetical protein, conserved
Tb927.11.6500	Tb927_11_v5.1	0.00987137	0.0234959	0.353011	1	1.00967	40S ribosomal protein S21, putative
Tb927.11.11090	Tb927_11_v5.1	0.00462093	0.0165259	0.128246	1	1.00936	Nucleoporin (TbNup140)
Tb927.11.9590	Tb927_11_v5.1	0.017393	0.0263655	0.115403	0	1.00873	S-adenosylhomocysteine hydrolase, putative
Tb927.10.10610	Tb927_10_v5.1	0.0740841	0.0440595	0.0827952	0	1.0077	protein tyrosine phosphatase, putative
Tb927.8.2380	Tb927_08_v5.1	0.0239487	0.018146	0.056479	0	1.00708	ABC transporter, putative
Tb927.9.9960	Tb927_09_v5.1	0.0205434	0.0189913	0.0290425	0	1.00702	katanin, putative
Tb927.11.5270	Tb927_11_v5.1	0.00512171	0.0130008	0.0312833	1	1.00644	ubiquitin carboxyl-terminal hydrolase, putative,cysteine peptidase, Clan CA, family C19, putative
Tb927.3.5160	Tb927_03_v5.1	0.017393	0.0127455	0.0431163	0	1.00614	hypothetical protein, conserved
Tb927.11.4710	Tb927_11_v5.1	0.00640494	0.00656144	0.0173379	2	1.0059	hypothetical protein, conserved
Tb927.7.3790	Tb927_07_v5.1	0.0106956	0.00820791	0.0185314	1	1.00582	ras-like small GTPase, putative (TbFRP)
Tb927.9.15070	Tb927_09_v5.1	0.00389619	0.00557786	0.0187754	2	1.00562	hypothetical protein, conserved
Tb927.4.920	Tb927_04_v5.1	0.0188023	0.0204726	0.0456155	0	1.00499	hypothetical protein, conserved
Tb927.6.780	Tb927_06_v5.1	0.0134836	0.00976946	0.0433905	1	1.00477	receptor-type adenylate cyclase GRESAG 4, putative
Tb927.10.14400	Tb927_10_v5.1	0.00313411	0.00463319	0.0179611	2	1.00464	hypothetical protein, conserved
Tb927.10.2900	Tb927_10_v5.1	0.0325613	0.0252184	0.0941044	0	1.00461	importin beta-1 subunit, putative
Tb927.5.3620	Tb927_05_v5.1	0.189164	0.225371	0.349108	0	1.00436	kinetoplastid-specific dual specificity phosphatase, putative
Tb927.7.5240	Tb927_07_v5.1	0.0418543	0.0349082	0.0780342	0	1.00413	hypothetical protein, conserved
Tb927.6.2050	Tb927_06_v5.1	0.0300631	0.0309287	0.10035	0	1.0035	ribosome biogenesis regulatory protein (RRS1), putative
Tb927.10.4820	Tb927_10_v5.1	0.0226768	0.0210457	0.0395878	0	1.0032	hypothetical protein, conserved
Tb927.11.14680	Tb927_11_v5.1	0.00637827	0.013155	0.0491146	1	1.00296	phosphatidylinositol 3-related kinase, putative
Tb927.3.1480	Tb927_03_v5.1	0.0185702	0.0163496	0.0243087	0	1.00198	hypothetical protein, conserved
Tb927.7.1910	Tb927_07_v5.1	0.00385999	0.00380496	0.00541624	3	1.0014	pyridoxal phosphate containing glycine decarboxylase, putative (GCVP)
Tb927.6.510	Tb927_06_v5.1	0.0554616	0.0497643	0.144593	0	1.00067	GPEET2 procyclin precursor,PARP A-alpha,procyclin A-alpha,procyclic form specific polypeptide A-alpha precursor
Tb927.3.4660	Tb927_03_v5.1	0.00852622	0.00773278	0.0347999	2	1.00061	hypothetical protein, conserved
Tb927.11.12010	Tb927_11_v5.1	0.225681	0.1088	0.226359	0	1.00051	hypothetical protein
Tb927.10.5050	Tb927_10_v5.1	0.0123067	0.0110918	0.0107248	0	1.00003	hypothetical protein, conserved
Tb927.9.13200	Tb927_09_v5.1	0.0236404	0.0204481	0.067267	0	0.999324	unspecified product
Tb927.11.10180	Tb927_11_v5.1	0.00577579	0.00694829	0.0167099	2	0.998289	hypothetical protein, conserved
Tb927.11.11770	Tb927_11_v5.1	0.187094	0.23394	0.307911	0	0.997456	eukaryotic translation initiation factor 4e, putative
Tb927.11.16690	Tb927_11_v5.1	0.00200179	0.00329881	0.00566656	3	0.997092	chloride channel protein, putative
Tb927.11.11170	Tb927_11_v5.1	0.00943914	0.00788816	0.0202503	2	0.996209	hypothetical protein, conserved
Tb927.11.6740	Tb927_11_v5.1	0.00396669	0.0079707	0.0191332	2	0.99581	pumilio/PUF RNA binding protein 10, putative
Tb927.3.5070	Tb927_03_v5.1	0.00592217	0.00508938	0.00859112	3	0.995722	hypothetical protein, conserved
Tb927.7.7260	Tb927_07_v5.1	0.0236866	0.0203771	0.0346307	0	0.995376	kinesin, putative (TbKIF9B)
Tb927.1.1590	Tb927_01_v5.1	0.126555	0.134537	0.273782	0	0.995291	hypothetical protein, unlikely
Tb927.4.430	Tb927_04_v5.1	0.00424251	0.0140339	0.0355516	1	0.994914	proteasome beta 7 subunit
Tb927.1.950	Tb927_01_v5.1		0.170873	0.211244	0	0.994674	hypothetical protein, unlikely
Tb927.4.1110	Tb927_04_v5.1	0.0377423	0.0287528	0.101663	0	0.994023	hypothetical protein, conserved
Tb927.11.5770	Tb927_11_v5.1	0.0141365	0.0186224	0.0381823	0	0.993557	hypothetical protein, conserved
Tb927.7.4900	Tb927_07_v5.1	0.05013	0.0451674	0.091716	0	0.993251	5'-3' exonuclease XRNA, putative,exoribonuclease 1, putative (XRNA)
Tb927.11.2670	Tb927_11_v5.1	0.00891382	0.0083257	0.0396606	2	0.993008	Nucleoporin (TbNup59)
Tb927.5.3910	Tb927_05_v5.1	0.00825981	0.0067248	0.00947599	3	0.992746	small nuclear RNA-activating protein (SNAP2)
Tb927.10.15820	Tb927_10_v5.1	0.014425	0.0110828	0.0226584	0	0.992521	hypothetical protein, conserved
Tb927.8.5130	Tb927_08_v5.1	0.0518248	0.0465448	0.0678458	0	0.992071	hypothetical protein, conserved
Tb927.11.3480	Tb927_11_v5.1	0.00163866	0.00749298	0.00811361	3	0.992063	hypothetical protein, conserved
Tb927.10.810	Tb927_10_v5.1	0.0155369	0.0102851	0.0455344	0	0.991922	hypothetical protein, conserved
Tb927.11.3390	Tb927_11_v5.1	0.00204667	0.00993696	0.0401709	2	0.991803	hypothetical protein, conserved
Tb927.9.16880	Tb927_09_v5.1	0.0709337	0.0653478	0.187105	0	0.991473	expression site-associated gene 3 (ESAG3, pseudogene), putative,expression site-associated gene 3 (ESAG3), degenerate and frameshifted fragment
Tb927.5.340	Tb927_05_v5.1	0.0253538	0.0185944	0.0901645	0	0.991252	expression site-associated gene (ESAG) protein, putative,expression site-associated gene 5 (ESAG5) protein, putative
Tb927.11.13560	Tb927_11_v5.1	0.0221779	0.0187684	0.0286463	0	0.991041	hypothetical protein, conserved
Tb927.6.2090	Tb927_06_v5.1	0.0125756	0.00886363	0.0358277	1	0.990874	hypothetical protein, conserved
Tb927.11.13870	Tb927_11_v5.1	0.00876304	0.00780497	0.00982329	3	0.990767	hypothetical protein, conserved
Tb927.10.9830	Tb927_10_v5.1	0.0111843	0.0111195	0.0373311	0	0.99073	hypothetical protein, conserved
Tb927.9.5260	Tb927_09_v5.1	0.00266745	0.00468671	0.00759513	3	0.99043	hypothetical protein, conserved
Tb927.2.4090	Tb927_02_v5.1	0.0181733	0.0136427	0.0338921	0	0.989727	hypothetical protein, conserved
Tb927.11.1260	Tb927_11_v5.1	0.0466664	0.0376087	0.0727699	0	0.98972	copper-transporting ATPase-like protein, putative
Tb927.7.6720	Tb927_07_v5.1	0.199557	0.206062	0.430709	0	0.988336	hypothetical protein, conserved
Tb927.8.1260	Tb927_08_v5.1	0.0216278	0.0168332	0.0639558	0	0.988022	hypothetical protein, conserved
Tb927.11.8250	Tb927_11_v5.1	0.0151862	0.010818	0.0396242	0	0.987818	hypothetical protein, conserved
Tb927.11.18340	Tb927_11_v5.1		0.24693	0.396969	0	0.987765	variant surface glycoprotein (VSG), putative
Tb927.9.9600	Tb927_09_v5.1	0.0102642	0.00736535	0.01753	1	0.987656	DNA replication licensing factor MCM9, putative
Tb927.6.4350	Tb927_06_v5.1	0.0040109	0.00430668	0.00700207	3	0.986673	ribosomal RNA assembly protein, putative
Tb927.9.8410	Tb927_09_v5.1	0.0174112	0.0146548	0.0368021	0	0.986498	chaperone protein DNAj, putative
Tb927.3.1590	Tb927_03_v5.1	0.0108086	0.00976946	0.0109042	1	0.985559	mitochondrial RNA binding complex 1 subunit (MRB1590)
Tb927.11.13530	Tb927_11_v5.1	0.0637824	0.0668863	0.145966	0	0.985482	hypothetical protein, conserved
Tb927.7.1600	Tb927_07_v5.1	0.0192575	0.0165505	0.0334257	0	0.984762	C-1-tetrahydrofolate synthase, cytoplasmic, putative
Tb927.3.3650	Tb927_03_v5.1	0.048432	0.0358724	0.0598441	0	0.984548	hypothetical protein, conserved
Tb927.9.15490	Tb927_09_v5.1	0.00474857	0.0083377	0.0215407	2	0.982644	ADP-ribosylation factor GTPase activating protein, putative
Tb927.9.12750	Tb927_09_v5.1	0.0294795	0.0233831	0.0628345	0	0.981445	hypothetical protein, conserved
Tb927.8.3880	Tb927_08_v5.1	0.00273132	0.0110828	0.0168137	1	0.98047	hypothetical protein, conserved
Tb927.1.3880	Tb927_01_v5.1	0.0124221	0.0201034	0.0857008	0	0.980337	hypothetical protein, conserved
Tb927.11.16340	Tb927_11_v5.1	0.0107043	0.018111	0.0589705	0	0.980181	hypothetical protein, conserved
Tb927.7.520	Tb927_07_v5.1	0.17983	0.169627	0.361779	0	0.979625	hypothetical protein, conserved
Tb927.4.3920	Tb927_04_v5.1	0.00959499	0.0100454	0.0482185	1	0.979564	hypothetical protein, conserved
Tb927.10.12490	Tb927_10_v5.1	0.00222756	0.00918992	0.0143434	2	0.97943	kinesin, putative
Tb927.5.1520	Tb927_05_v5.1	0.0188023	0.0140989	0.0484733	0	0.979369	heat shock protein HslVU, ATPase subunit HslU, putative
Tb927.3.2800	Tb927_03_v5.1	0.0304877	0.0297964	0.0368726	0	0.979278	hypothetical protein
Tb927.10.6620	Tb927_10_v5.1	0.0326103	0.0303525	0.0599908	0	0.978545	hypothetical protein, conserved
Tb927.9.10750	Tb927_09_v5.1	0.00942784	0.0170199	0.0755461	1	0.97831	hypothetical protein, unlikely
Tb927.10.13120	Tb927_10_v5.1	0.0561478	0.0476084	0.0671101	0	0.976937	mitochondrial carrier protein (MCP14)
Tb927.11.13360	Tb927_11_v5.1	0.0311582	0.0358724	0.0972369	0	0.976919	AAA ATPase, putative
Tb927.7.3940	Tb927_07_v5.1	0.00379756	0.00463828	0.00763178	3	0.976355	mitochondrial carrier protein,adenine nucleotide mitochondrial translocator, putative (MCP16)
Tb927.6.3720	Tb927_06_v5.1	0.00345741	0.00471332	0.0107397	2	0.974441	hypothetical protein, conserved
Tb927.9.11970	Tb927_09_v5.1	0.0181929	0.0137337	0.0489429	0	0.974236	hypothetical protein, conserved
Tb927.3.760	Tb927_03_v5.1	0.00706767	0.00627907	0.0132595	2	0.974122	hypothetical protein, conserved
Tb927.10.13510	Tb927_10_v5.1	0.00785771	0.00951287	0.0192009	2	0.974068	zinc metallopeptidase, putative
Tb927.9.12290	Tb927_09_v5.1	0.00342358	0.0101252	0.0151489	1	0.973934	Peroxin 19
Tb927.9.11060	Tb927_09_v5.1	0.0817119	0.0700806	0.169158	0	0.973733	hypothetical protein, unlikely
Tb927.10.10090	Tb927_10_v5.1	0.00419378	0.00483179	0.00708288	3	0.973353	hypothetical protein, conserved
Tb927.11.14030	Tb927_11_v5.1	0.0202973	0.0160237	0.0412796	0	0.972769	cyclin 9,cyclin C-like, putative (pers. comm. J. Mottram, Univ. of Glasgow) (CYC9)
Tb927.10.12710	Tb927_10_v5.1	0.000883515	0.0114125	0.13014	1	0.972511	heat shock protein 110, putative
Tb927.9.6940	Tb927_09_v5.1	0.0199108	0.0139717	0.0493724	0	0.971922	DNA topoisomerase type IB small subunit
Tb927.11.12280	Tb927_11_v5.1	0.0179381	0.0158507	0.0249415	0	0.971911	hypothetical protein, conserved
Tb927.11.16570	Tb927_11_v5.1	0.0106612	0.00826616	0.0210479	1	0.970088	ATP-dependent DEAD/H RNA helicase, putative
Tb927.11.9570	Tb927_11_v5.1	0.0384848	0.0299077	0.0499769	0	0.969777	hypothetical protein, conserved
Tb927.5.2570	Tb927_05_v5.1	0.00945437	0.0136984	0.0642113	1	0.969333	translation initiation factor, putative (EIF3B)
Tb927.11.14250	Tb927_11_v5.1	0.00175337	0.0112857	0.0547624	1	0.969072	T-complex protein 1, epsilon subunit, putative (TCP-1-epsilon)
Tb427.BES122.9	FM162577	0.0860496	0.0789931	0.164147	0	0.968768
Tb927.11.16870	Tb927_11_v5.1	0.0321039	0.0255081	0.0712307	0	0.968531	NADH dehydrogenase subunit NI8M, putative
Tb927.11.2280	Tb927_11_v5.1	0.00429575	0.00525613	0.0166891	2	0.968208	hypothetical protein, conserved
Tb927.11.9760	Tb927_11_v5.1	0.00329824	0.00534542	0.00602709	3	0.964955	hypothetical protein, conserved
Tb927.11.14890	Tb927_11_v5.1	0.00680308	0.00674845	0.00925612	3	0.964731	hypothetical protein, conserved
Tb927.10.6960	Tb927_10_v5.1	0.00957134	0.00788816	0.0148586	2	0.963698	hypothetical protein, conserved
Tb927.9.2080	Tb927_09_v5.1	0.0161699	0.0326552	0.135009	0	0.963339	invariant surface glycoprotein 100 (pseudogene), putative,invariant surface glycoprotein 100, point mutation
Tb927.8.6850	Tb927_08_v5.1	0.0161999	0.0112216	0.0434687	0	0.963258	hypothetical protein, conserved
Tb927.10.7620	Tb927_10_v5.1	0.00787652	0.00897557	0.0171264	2	0.963235	mitochondrial ATP-dependent zinc metallopeptidase, putative,metallo-peptidase, Clan MA(E) Family M41
Tb927.7.5280	Tb927_07_v5.1	0.00633891	0.0104559	0.0420352	1	0.963194	hypothetical protein, conserved
Tb927.4.1450	Tb927_04_v5.1	0.0191655	0.0148358	0.0278623	0	0.962511	hypothetical protein, conserved
Tb927.9.7460	Tb927_09_v5.1	0.0762917	0.0483668	0.0880048	0	0.961864	hypothetical protein, unlikely
Tb927.11.14630	Tb927_11_v5.1	0.0388771	0.0411705	0.17916	0	0.961406	RNA helicase, putative,DEAD/DEAH box helicase, putative
Tb927.11.9920	Tb927_11_v5.1	0.00164209	0.0146173	0.297691	1	0.96098	polyubiquitin, putative
Tb927.9.4730	Tb927_09_v5.1	0.00527797	0.00563888	0.00563628	3	0.960386	hypothetical protein, unlikely
Tb927.11.5430	Tb927_11_v5.1	0.0039216	0.00488451	0.00540647	3	0.959984	DNA repair and recombination protein RAD54, putative
Tb927.4.1660	Tb927_04_v5.1	0.0582468	0.0553804	0.161528	0	0.959528	mitochondrial carrier protein, putative (MCP6)
Tb927.10.12810	Tb927_10_v5.1	0.00642679	0.00621296	0.0142123	2	0.959005	cholinephosphate cytidylyltransferase A, putative	Lipid Metabolism	Cholinephosphate cytidylyltransferase
Tb927.11.15370	Tb927_11_v5.1	0.00860582	0.0170405	0.0625808	1	0.958099	hypothetical protein, conserved (TbKap123)
Tb927.1.3070	Tb927_01_v5.1	0.0299884	0.0235082	0.0392604	0	0.957779	hypothetical protein, conserved
Tb927.5.5130	Tb927_05_v5.1		0.209519	0.0655992	0	0.957513	variant surface glycoprotein (VSG, pseudogene), putative,variant surface glycoprotein, degenerate
Tb927.8.1250	Tb927_08_v5.1	0.054606	0.0407049	0.132562	0	0.957306	hypothetical protein, conserved
Tb927.8.7230	Tb927_08_v5.1	0.039825	0.0390858	0.0616243	0	0.957001	hypothetical protein, conserved
Tb927.9.2890	Tb927_09_v5.1	0.0582428	0.0546226	0.0883115	0	0.956997	hypothetical protein
Tb927.8.7140	Tb927_08_v5.1	0.0044937	0.00516337	0.00815306	3	0.956448	UDP-Gal or UDP-GlcNAc-dependent glycosyltransferase, putative
Tb927.6.790	Tb927_06_v5.1	0.0162306	0.0123531	0.041959	0	0.955946	receptor-type adenylate cyclase GRESAG 4, putative
Tb927.9.11520	Tb927_09_v5.1	0.11081	0.11067	0.22002	0	0.955444	hypothetical protein, conserved
Tb927.2.4060	Tb927_02_v5.1	0.00590667	0.00602413	0.00978136	3	0.955425	dynein intermediate chain IC 138, putative
Tb927.9.11050	Tb927_09_v5.1	0.0531203	0.0425774	0.0569503	0	0.954204	4E-interacting protein, putative
Tb927.4.1360	Tb927_04_v5.1	0.0487573	0.0530781	0.103641	0	0.953904	hypothetical protein, conserved
Tb927.8.7300	Tb927_08_v5.1	0.029703	0.0294569	0.0702544	0	0.953581	variant surface glycoprotein (VSG)-related, putative
Tb927.6.330	Tb927_06_v5.1	0.00293041	0.00617892	0.00784281	3	0.953547	receptor-type adenylate cyclase GRESAG 4, putative
Tb927.8.1590	Tb927_08_v5.1		0.0301493	0.0743756	0	0.953509	ubiquitin-protein ligase, putative (upl3)
Tb11.57.0050	Tb927_11_RH_fork_v5.1	0.194145	0.14984	0.345678	0	0.95271	expression site-associated gene 3 (ESAG3), frameshifted and degenerate
Tb927.11.9080	Tb927_11_v5.1	0.0225735	0.0201065	0.0964002	0	0.952576	hypothetical protein, conserved
Tb927.9.12410	Tb927_09_v5.1	0.0196821	0.0150758	0.0377912	0	0.95172	unspecified product
Tb927.6.5070	Tb927_06_v5.1	0.00602533	0.0163433	0.108274	1	0.951513	hypothetical protein, conserved
Tb927.9.6470	Tb927_09_v5.1	0.0217052	0.0155682	0.0307468	0	0.951283	hypothetical protein, conserved
Tb927.11.7270	Tb927_11_v5.1	0.00899716	0.00660674	0.0133133	2	0.951145	proteasome beta 3 subunit, putative (PSB3)
Tb927.6.2140	Tb927_06_v5.1	0.0352338	0.0338495	0.0474625	0	0.950994	hypothetical protein, conserved
Tb427.BES126.2	FM162581	0.0152468	0.034268	0.351453	0	0.949831
Tb927.8.4820	Tb927_08_v5.1	0.00963614	0.0207314	0.0517325	1	0.949255	eukaryotic translation initation factor 4 gamma, putative
Tb927.11.10320	Tb927_11_v5.1	0.0171993	0.0138296	0.0283744	0	0.948759	hypothetical protein, conserved
Tb927.5.2800	Tb927_05_v5.1	0.00837633	0.00740296	0.0102096	2	0.948135	hypothetical protein, conserved
Tb927.11.7250	Tb927_11_v5.1	0.0661678	0.0416806	0.0568082	0	0.946878	hypothetical protein, conserved
Tb927.2.5240	Tb927_02_v5.1	0.00712322	0.00763296	0.0157032	2	0.944923	PRP19-like protein, putative (TbPRP19)
Tb927.11.9210	Tb927_11_v5.1	0.0120613	0.012672	0.0264958	0	0.944599	hypothetical protein, conserved
Tb927.9.3600	Tb927_09_v5.1	0.013564	0.0108614	0.0129414	0	0.94417	hypothetical protein, conserved
Tb927.10.14370	Tb927_10_v5.1	0.0297884	0.0293927	0.0269382	0	0.94375	hypothetical protein, conserved
Tb927.4.4240	Tb927_04_v5.1	0.0156913	0.017165	0.0358968	0	0.94329	hypothetical protein, conserved
Tb927.11.6260	Tb927_11_v5.1	0.0386027	0.0284984	0.0442158	0	0.943091	hypothetical protein, conserved
Tb927.11.9220	Tb927_11_v5.1	0.00817895	0.0214573	0.0550381	1	0.94237	proteasome regulatory non-ATP-ase subunit 2 (RPN2)
Tb927.6.3600	Tb927_06_v5.1	0.0140546	0.0291768	0.0424192	0	0.941959	hypothetical protein, conserved
Tb927.6.4670	Tb927_06_v5.1	0.0030417	0.0115022	0.0105469	1	0.941886	MORN repeat-containing protein (TbMORN1)
Tb927.11.7400	Tb927_11_v5.1	0.0356608	0.0291905	0.0470881	0	0.941884	hypothetical protein, conserved
Tb927.7.1240	Tb927_07_v5.1	0.0151107	0.0141611	0.0351061	0	0.941347	sphingosine kinase A, B, putative
Tb927.10.1780	Tb927_10_v5.1	0.135618	0.126478	0.259558	0	0.940911	hypothetical protein
Tb927.9.15980	Tb927_09_v5.1	0.1934	0.20861	0.270588	0	0.93984	nucleoside transporter 1, putative
Tb927.4.4160	Tb927_04_v5.1	0.0138437	0.0108169	0.029196	0	0.938781	mitochondrial RNA binding protein (MRB4160)
Tb927.10.4720	Tb927_10_v5.1	0.0220765	0.0202235	0.0265252	0	0.938764	hypothetical protein, conserved
Tb427.BES28.1	FM162571	0.0195365	0.0422677	0.326472	0	0.938618
Tb927.3.1820	Tb927_03_v5.1	0.0883053	0.108976	0.0804084	0	0.938478	mitochondrial RNA binding complex 1 subunit (MRB1820)
Tb927.8.2210	Tb927_08_v5.1	0.0465189	0.0434374	0.0569979	0	0.938142	pteridine reductase (PTR1)
Tb927.10.9250	Tb927_10_v5.1	0.00745077	0.00773558	0.0150129	2	0.937821	G-actin binding protein, putative,CAP/Srv2p, putative
Tb927.9.6290	Tb927_09_v5.1	0.0178163	0.031775	0.201405	0	0.937547	arginine kinase (AK)
Tb927.10.40	Tb927_10_v5.1	0.104117	0.0912274	0.225272	0	0.936749	hypothetical protein
Tb927.11.15780	Tb927_11_v5.1	0.0726669	0.0513592	0.0815127	0	0.936004	hypothetical protein, conserved
Tb927.7.7470	Tb927_07_v5.1	0.014082	0.0201034	0.037119	0	0.935959	receptor-type adenylate cyclase GRESAG 4, putative
Tb927.10.720	Tb927_10_v5.1	0.0244295	0.0255081	0.0983332	0	0.935668	hypothetical protein, conserved
Tb927.10.15790	Tb927_10_v5.1	0.0418304	0.04131	0.0440582	0	0.935087	hypothetical protein, conserved
Tb927.2.5220	Tb927_02_v5.1	0.0227111	0.0236844	0.0219918	0	0.934032	hypothetical protein, conserved
Tb927.11.14230	Tb927_11_v5.1	0.0191501	0.015292	0.036451	0	0.933969	hypothetical protein, conserved
Tb927.10.15160	Tb927_10_v5.1	0.00973565	0.00809373	0.00709446	3	0.933662	hypothetical protein, conserved
Tb927.11.13730	Tb927_11_v5.1	0.00469518	0.00763296	0.00896844	3	0.933273	ornithine decarboxylase (ODC)
Tb927.11.17660	Tb927_11_v5.1	0.110021	0.150333	0.117156	0	0.932483	variant surface glycoprotein (VSG), frameshifted and degenerate fragment interrupted
Tb927.3.5130	Tb927_03_v5.1	0.0141131	0.01186	0.0123284	0	0.93233	hypothetical protein, conserved
Tb927.8.5160	Tb927_08_v5.1	0.0680097	0.060444	0.106719	0	0.931264	hypothetical protein, conserved
Tb927.8.5290	Tb927_08_v5.1	0.023072	0.0202235	0.0509835	0	0.931176	hypothetical protein, conserved
Tb927.11.1560	Tb927_11_v5.1	0.0503978	0.040047	0.101268	0	0.930986	1,2-Dihydroxy-3-keto-5-methylthiopentene dioxygenase, putative
Tb927.4.5040	Tb927_04_v5.1	0.0105938	0.011096	0.0174233	0	0.928027	dihydrolipoamide dehydrogenase, putative
Tb927.8.5790	Tb927_08_v5.1	0.0491022	0.0479289	0.0990445	0	0.926444	hypothetical protein
Tb927.7.1150	Tb927_07_v5.1	0.0228443	0.0175793	0.036242	0	0.924671	hypothetical protein, conserved
Tb927.7.7110	Tb927_07_v5.1	0.0403837	0.0295624	0.0800608	0	0.924443	leucine-rich repeat protein (LRRP), putative,leucine-rich repeat protein 1 (LRRP1), putative
Tb927.3.3570	Tb927_03_v5.1	0.136401	0.147235	0.14269	0	0.92407	hypothetical protein, conserved
Tb927.11.8150	Tb927_11_v5.1	0.0100549	0.00966634	0.0120975	1	0.923917	protein kinase, putative
Tb927.11.9020	Tb927_11_v5.1	0.00209433	0.0146585	0.0133312	1	0.923532	cation transporter, putative
Tb927.3.3690	Tb927_03_v5.1	0.00842805	0.0130338	0.0165435	1	0.923148	flagellar radial spoke protein-like, putative
Tb927.10.6680	Tb927_10_v5.1	0.0150346	0.0144518	0.056761	0	0.923119	member of the NOL1/NOP2/sun family of proteins
Tb927.6.2080	Tb927_06_v5.1	0.0377423	0.0342971	0.0545789	0	0.922575	hypothetical protein, conserved
Tb927.3.4680	Tb927_03_v5.1	0.00538923	0.0191555	0.040427	1	0.922463	RAB GDP dissociation inhibitor alpha, putative
Tb927.3.2360	Tb927_03_v5.1	0.0384893	0.0358724	0.039952	0	0.921647	hypothetical protein, conserved
Tb927.1.3310	Tb927_01_v5.1	0.0462216	0.0352086	0.0527144	0	0.921235	hypothetical protein, conserved
Tb927.6.760	Tb927_06_v5.1	0.0454368	0.0349575	0.124635	0	0.920749	receptor-type adenylate cyclase GRESAG 4, putative
Tb927.11.16430	Tb927_11_v5.1	0.0409539	0.0372467	0.0754343	0	0.920688	18 kDa ER-associated protein (ERAP18)
Tb927.4.2180	Tb927_04_v5.1	0.0140416	0.0336758	0.292423	0	0.92015	60S ribosomal protein L35a, putative
Tb927.8.8110	Tb927_08_v5.1	0.0172249	0.0150716	0.0361038	0	0.920064	hypothetical protein, conserved
Tb927.3.3660	Tb927_03_v5.1	0.0263725	0.0259611	0.0148778	0	0.918946	hypothetical protein, conserved
Tb927.11.6750	Tb927_11_v5.1	0.0970874	0.105882	0.214963	0	0.918868	DNA ligase, putative
Tb927.4.1510	Tb927_04_v5.1	0.00797149	0.00869974	0.0236608	2	0.91857	phospholipid-translocating ATPase, putative
Tb927.4.4260	Tb927_04_v5.1	0.0202683	0.0222663	0.0453319	0	0.917848	hypothetical protein, conserved
Tb927.10.2030	Tb927_10_v5.1	0.0367881	0.031633	0.0573322	0	0.917843	hypothetical protein, conserved
Tb927.6.700	Tb927_06_v5.1	0.020133	0.0321959	0.0651852	0	0.917784	alanyl-tRNA synthetase, putative
Tb927.11.9180	Tb927_11_v5.1	0.0263991	0.0194668	0.052491	0	0.917398	ADP-ribosylation factor GTPase activating protein, putative (Cnt-b5)
Tb927.11.6910	Tb927_11_v5.1	0.00973565	0.00992732	0.0187977	2	0.916056	hypothetical protein, conserved
Tb927.10.190	Tb927_10_v5.1	0.0325751	0.0538249	0.430234	0	0.915492	40S ribosomal protein S6, putative
Tb927.6.800	Tb927_06_v5.1	0.0224812	0.0178691	0.0580048	0	0.915025	receptor-type adenylate cyclase GRESAG 4, putative
Tb927.8.3140	Tb927_08_v5.1	0.0208659	0.0168426	0.0251087	0	0.913894	NAD dependent deacetylase, putative,SIR2-like protein 4, putative,NAD-dependent deacetylase sirtuin 4, putative
Tb927.10.11500	Tb927_10_v5.1	0.0589628	0.0627669	0.0782653	0	0.913787	hypothetical protein, conserved
Tb927.10.10860	Tb927_10_v5.1	0.390418	0.236546	0.394838	0	0.91262	hypothetical protein, unlikely
Tb927.11.5330	Tb927_11_v5.1	0.032426	0.0308217	0.0254768	0	0.91257	hypothetical protein, conserved
Tb927.7.5810	Tb927_07_v5.1	0.0337825	0.0311902	0.0403903	0	0.911935	hypothetical protein, conserved
Tb927.1.3830	Tb927_01_v5.1	0.0488937	0.0621787	0.387587	0	0.910996	glucose-6-phosphate isomerase, glycosomal (PGI)
Tb927.5.293b	Tb927_05_v5.1	0.0671458	0.0626926	0.167406	0	0.910776	hypothetical protein
Tb927.10.8600	Tb927_10_v5.1	0.00402312	0.00866388	0.00614655	3	0.910707	hypothetical protein, conserved
Tb927.8.1100	Tb927_08_v5.1	0.0368788	0.0306903	0.0668486	0	0.908941	protein kinase, putative
Tb927.8.4830	Tb927_08_v5.1	0.0317139	0.0299767	0.0269678	0	0.908464	U1 small nuclear ribonucleoprotein, putative (RBP24 U170K)
Tb927.10.6430	Tb927_10_v5.1		0.323657	0.0423036	0	0.908307	hypothetical protein
Tb927.6.1110	Tb927_06_v5.1	0.0236866	0.0164908	0.0510713	0	0.908189	ubiquitin carboxyl-terminal hydrolase, putative,cysteine peptidase, Clan CA, family C19, putative
Tb927.8.2060	Tb927_08_v5.1	0.010033	0.0215275	0.0423807	0	0.908091	hypothetical protein, conserved
Tb927.5.2070	Tb927_05_v5.1	0.0151817	0.0136134	0.0270272	0	0.906966	hypothetical protein, conserved
Tb927.9.10710	Tb927_09_v5.1	0.0631943	0.0559007	0.0832052	0	0.906579	elongation factor 1-alpha, putative,hsp70 subfamily B suppressor 1
Tb927.9.1310	Tb927_09_v5.1		0.227994	0.238281	0	0.905153	hypothetical protein, unlikely
Tb427.BES122.7	FM162577	0.0303608	0.0406972	0.184312	0	0.90486
Tb927.9.12390	Tb927_09_v5.1	0.0233184	0.0233677	0.0204652	0	0.904322	hypothetical protein, conserved
Tb927.2.1920	Tb927_02_v5.1	0.0181234	0.0394193	0.160336	0	0.904304	expression site-associated gene (ESAG) protein, putative,expression site-associated gene 5 (ESAG5) protein, putative
Tb927.11.13550	Tb927_11_v5.1	0.0339841	0.0320045	0.0239009	0	0.903396	hypothetical protein, conserved
Tb927.9.14520	Tb927_09_v5.1	0.0142815	0.0206618	0.0459805	0	0.903052	hypothetical protein, unlikely,Ingi-like sequence
Tb927.1.4660	Tb927_01_v5.1	0.24832	0.293475	0.34223	0	0.902943	hypothetical protein, unlikely
Tb927.11.2270	Tb927_11_v5.1	0.0116445	0.0116698	0.0135836	0	0.902596	dynein intermediate chain IC140 (IDA7), putative
Tb927.7.6070	Tb927_07_v5.1	0.00599596	0.0229339	0.14719	1	0.902461	receptor-type adenylate cyclase GRESAG 4, putative
Tb927.9.15450	Tb927_09_v5.1	0.0501731	0.0460237	0.0392968	0	0.902375	hypothetical protein, conserved
Tb927.1.1910	Tb927_01_v5.1	0.0142946	0.0137633	0.0402074	0	0.901821	hypothetical protein, conserved
Tb927.10.14140	Tb927_10_v5.1	0.119757	0.140985	0.425999	0	0.901614	pyruvate kinase 1 (PYK1)
Tb927.10.9190	Tb927_10_v5.1	0.00766722	0.0212821	0.0667442	1	0.9012	isoleucyl-tRNA synthetase, putative (IleRS)
Tb927.10.7220	Tb927_10_v5.1	0.12742	0.106805	0.158593	0	0.901128	hypothetical protein, conserved
Tb927.10.4810	Tb927_10_v5.1	0.0478093	0.0489749	0.0481762	0	0.900381	hypothetical protein, conserved
Tb927.11.16890	Tb927_11_v5.1	0.0101668	0.0232109	0.0446507	0	0.900221	hypothetical protein, conserved
Tb927.11.3700	Tb927_11_v5.1	0.0212765	0.0179035	0.0752114	0	0.89904	hypothetical protein, conserved
Tb927.10.2780	Tb927_10_v5.1	0.0166344	0.0174392	0.0637516	0	0.898953	DNA-directed RNA polymerase iii largest subunit,RNA polymerase III largest subunit (RPC160)
Tb927.4.1790	Tb927_04_v5.1	0.0406025	0.0669707	0.492981	0	0.898949	ribosomal protein L3, putative
Tb927.6.3900	Tb927_06_v5.1	0.0579344	0.0487919	0.0622269	0	0.898895	hypothetical protein, conserved
Tb927.4.1800	Tb927_04_v5.1	0.0406982	0.0670832	0.493175	0	0.898508	ribosomal protein L3, mitochondrial, putative
Tb927.6.3500	Tb927_06_v5.1		0.0553288	0.186201	0	0.898192	endosomal trafficking protein RME-8, putative
Tb927.10.5660	Tb927_10_v5.1	0.0526758	0.0481975	0.0970433	0	0.897848	heat shock protein, putative
Tb927.6.3510	Tb927_06_v5.1	0.0101507	0.0108452	0.0119008	0	0.896079	tRNA modification enzyme, putative
Tb927.7.7380	Tb927_07_v5.1	0.133838	0.11078	0.144517	0	0.895933	U6 snRNA-associated Sm-like protein LSm3p (TbLSm3)
Tb927.11.7780	Tb927_11_v5.1	0.0577824	0.0484765	0.153309	0	0.895115	hypothetical protein, conserved
Tb927.10.4260	Tb927_10_v5.1	0.0236825	0.0299767	0.102387	0	0.894877	hypothetical protein, conserved
Tb927.7.7520	Tb927_07_v5.1	0.0163811	0.0388158	0.235946	0	0.894675	receptor-type adenylate cyclase GRESAG 4, putative
Tb927.8.6290	Tb927_08_v5.1	0.0129754	0.0136958	0.0134392	0	0.894437	hypothetical protein, conserved
Tb927.10.11560	Tb927_10_v5.1	0.0291838	0.0234229	0.033459	0	0.894341	hypothetical protein, conserved
Tb927.6.250	Tb927_06_v5.1	0.181753	0.177131	0.272266	0	0.894332	hypothetical protein
Tb927.6.1430	Tb927_06_v5.1	0.0381745	0.0567826	0.102848	0	0.893609	hypothetical protein, conserved
Tb927.11.5040	Tb927_11_v5.1	0.0136979	0.0137633	0.0243359	0	0.893242	leucine-rich repeat protein (LRRP), putative
Tb927.11.1670	Tb927_11_v5.1	0.113472	0.0985963	0.105912	0	0.892871	cysteine desulfurase
Tb927.4.4280	Tb927_04_v5.1	0.0175727	0.0188077	0.0385393	0	0.891186	hypothetical protein, conserved
Tb927.11.750	Tb927_11_v5.1	0.00603317	0.0183736	0.0220679	1	0.890888	DNA repair protein, putative
Tb927.6.2550	Tb927_06_v5.1	0.130118	0.128173	0.153621	0	0.890687	RNA-binding protein, putative (TRRM2)
Tb927.10.10340	Tb927_10_v5.1	0.0178646	0.0189429	0.0541203	0	0.890572	structural maintenance of chromosome 2, putative (SMC2)
Tb927.10.12880	Tb927_10_v5.1	0.0278686	0.0209199	0.0465925	0	0.890514	hypothetical protein, conserved
Tb927.4.690	Tb927_04_v5.1	0.0487573	0.0455914	0.0558716	0	0.890217	geranylgeranyl transferase type II beta subunit, putative
Tb927.11.900	Tb927_11_v5.1	0.0234862	0.0237013	0.061224	0	0.890025	isocitrate dehydrogenase, putative (IDH)
Tb927.9.16260	Tb927_09_v5.1	0.11954	0.104101	0.150427	0	0.889858	expression site-associated gene 3 (ESAG3, pseudogene), putative,expression site-associated gene 3 (ESAG3), degenerate and frameshifted
Tb927.9.10800	Tb927_09_v5.1	0.384671	0.304377	0.413697	0	0.889728	hypothetical protein, unlikely
Tb927.5.1670	Tb927_05_v5.1	0.0706046	0.0618474	0.128827	0	0.889455	hypothetical protein, conserved
Tb927.8.3530	Tb927_08_v5.1	0.0267444	0.044395	0.317529	0	0.889126	glycerol-3-phosphate dehydrogenase [NAD ], glycosomal
Tb927.7.1320	Tb927_07_v5.1	0.019233	0.044941	0.265853	0	0.88853	10 kDa heat shock protein, putative (HSP10)
Tb927.6.5010	Tb927_06_v5.1	0.0483364	0.0619534	0.18382	0	0.888483	hypothetical protein, conserved
Tb927.1.4250	Tb927_01_v5.1	0.0295693	0.0214573	0.0442552	0	0.888349	hypothetical protein, conserved
Tb927.1.3110	Tb927_01_v5.1	0.0106956	0.0160237	0.0342266	0	0.887489	soluble N-ethylmaleimide sensitive factor (NSF) attachment protein, putative
Tb927.7.3440	Tb927_07_v5.1	0.0155055	0.0290277	0.0922776	0	0.887215	I/6 autoantigen
Tb927.11.3840	Tb927_11_v5.1	0.0311646	0.027094	0.0530741	0	0.887063	hypothetical protein, conserved
Tb927.7.7530	Tb927_07_v5.1	0.0170219	0.0405882	0.249766	0	0.885336	receptor-type adenylate cyclase GRESAG 4, putative
Tb927.5.2550	Tb927_05_v5.1	0.0278525	0.0300319	0.0478388	0	0.884985	hypothetical protein, conserved
Tb927.11.7870	Tb927_11_v5.1	0.0391591	0.0396789	0.0336255	0	0.884901	hypothetical protein, conserved
Tb927.10.940	Tb927_10_v5.1	0.139666	0.132488	0.28876	0	0.884352	hypothetical protein, conserved
Tb927.11.19990	Tb927_11_RH_fork_v5.1	0.065155	0.0757757	0.0607278	0	0.884	variant surface protein (VSG), putative
Tb927.10.11440	Tb927_10_v5.1	0.15318	0.143374	0.234363	0	0.883907	CYC2-like cyclin, putative,G1 cyclin CycE4, putative (CYC5)
Tb927.11.16320	Tb927_11_v5.1	0.080999	0.0809271	0.0649282	0	0.883615	hypothetical protein, conserved
Tb927.10.5500	Tb927_10_v5.1	0.0299922	0.0278968	0.0391876	0	0.88234	hypothetical protein, conserved
Tb927.11.11650	Tb927_11_v5.1	0.0319724	0.0273171	0.0494584	0	0.88201	hypothetical protein, conserved
Tb927.11.4300	Tb927_11_v5.1	0.00872195	0.031775	0.366551	1	0.880625	60S ribosomal protein L18, putative (RPL18)
Tb927.10.6920	Tb927_10_v5.1	0.0256192	0.0200847	0.0335589	0	0.880075	hypothetical protein
Tb427.BES28.3	FM162571	0.0319986	0.0611686	0.360805	0	0.880023
Tb927.10.13870	Tb927_10_v5.1	0.0195022	0.0162931	0.0280427	0	0.879951	tubulin tyrosine ligase protein, putative
Tb927.4.4360	Tb927_04_v5.1	0.0425294	0.0393413	0.0441764	0	0.879573	monoglyceride lipase, putative
Tb927.7.290	Tb927_07_v5.1	0.0612413	0.0606434	0.100153	0	0.879479	leucine-rich repeat protein (LRRP), putative,leucine-rich repeat protein 1 (LRRP1), putative
Tb927.10.14240	Tb927_10_v5.1	0.032609	0.0243969	0.0537092	0	0.879443	N-myristoyltransferase (NMT)
Tb927.11.15000	Tb927_11_v5.1	0.0780809	0.0676512	0.0713399	0	0.877736	survival of motor neuron (SMN)-like protein (TbSMN)
Tb927.4.5120	Tb927_04_v5.1	0.00829609	0.0270813	0.0580529	1	0.877674	hypothetical protein, conserved
Tb927.11.7640	Tb927_11_v5.1	0.0140323	0.0165304	0.0231038	0	0.87752	Gp63-1 surface protease homolog, putative
Tb927.7.510	Tb927_07_v5.1	0.0277611	0.025506	0.0310617	0	0.877471	hypothetical protein, conserved
Tb927.10.14680	Tb927_10_v5.1	0.048454	0.0450862	0.0791332	0	0.877196	ribosome biogenesis protein, putative
Tb927.7.4450	Tb927_07_v5.1	0.0956382	0.090405	0.180547	0	0.877178	hypothetical protein, conserved
Tb427.BES28.2	FM162571	0.0330546	0.0627911	0.362889	0	0.877114
Tb927.10.1490	Tb927_10_v5.1	0.0657405	0.0535765	0.11202	0	0.876322	hypothetical protein, conserved
Tb927.7.6730	Tb927_07_v5.1	0.0330514	0.0294013	0.0213186	0	0.876249	hypothetical protein, conserved
Tb927.9.5460	Tb927_09_v5.1	0.0363827	0.0274172	0.0521339	0	0.875966	eukaryotic translation initation factor 4 gamma, putative
Tb927.9.9260	Tb927_09_v5.1	0.0362627	0.0306903	0.0566668	0	0.875849	hypothetical protein, conserved
Tb927.8.5610	Tb927_08_v5.1	0.0311494	0.0302093	0.0301531	0	0.875658	hypothetical protein, conserved
Tb927.8.6600	Tb927_08_v5.1	0.125046	0.095852	0.175502	0	0.875558	hypothetical protein, conserved
Tb927.10.11920	Tb927_10_v5.1	0.0420854	0.0438332	0.0492434	0	0.874905	hypothetical protein, conserved
Tb927.10.3840	Tb927_10_v5.1	0.00923554	0.0328015	0.25899	1	0.87432	60S ribosomal protein L18a, putative
Tb927.11.14940	Tb927_11_v5.1	0.0243029	0.0248521	0.0299668	0	0.874259	hypothetical protein, conserved
Tb927.8.7750	Tb927_08_v5.1	0.0507751	0.0387323	0.117016	0	0.874077	hypothetical protein, conserved
Tb927.4.2230	Tb927_04_v5.1	0.0173649	0.0150292	0.0101807	0	0.873957	dolichyl-P-Man:GDP-Man1GlcNAc2-PP-dolichyl alpha-1,3-mannosyltransferase, putative
Tb927.10.5530	Tb927_10_v5.1	0.0280756	0.0210466	0.0306527	0	0.87375	hypothetical protein, conserved
Tb927.10.4100	Tb927_10_v5.1	0.0682425	0.0525798	0.111268	0	0.873682	hypothetical protein, conserved
Tb927.10.820	Tb927_10_v5.1	0.0403636	0.0310088	0.045251	0	0.873412	hypothetical protein, conserved
Tb927.7.6040	Tb927_07_v5.1	0.0072089	0.0280219	0.156852	1	0.873291	receptor-type adenylate cyclase GRESAG 4, putative
Tb927.1.940	Tb927_01_v5.1		0.340779	0.436655	0	0.871843	hypothetical protein, unlikely
Tb927.9.4890	Tb927_09_v5.1		0.340779	0.436714	0	0.871843	hypothetical protein, unlikely
Tb927.11.10540	Tb927_11_v5.1	0.0489613	0.0594408	0.0870907	0	0.871433	hypothetical protein, conserved
Tb927.11.570	Tb927_11_v5.1	0.0594293	0.0571365	0.0507196	0	0.870627	hypothetical protein, conserved
Tb927.6.280	Tb927_06_v5.1	0.00908915	0.0237191	0.0312516	1	0.87023	receptor-type adenylate cyclase GRESAG 4, putative
Tb927.11.4980	Tb927_11_v5.1	0.0712582	0.0613768	0.155428	0	0.870185	ATP-dependent DEAD/H RNA helicase, putative,ATP- dependent RNA helicase, putative
Tb927.10.6520	Tb927_10_v5.1	0.223947	0.239132	0.24285	0	0.869477	hypothetical protein, conserved
Tb927.8.6020	Tb927_08_v5.1	0.0405243	0.0306892	0.0520893	0	0.868482	hypothetical protein, conserved
Tb927.7.5190	Tb927_07_v5.1	0.0228605	0.0204481	0.0257657	0	0.868139	hypothetical protein, conserved
Tb927.10.14600	Tb927_10_v5.1	0.0289145	0.0576632	0.394644	0	0.867843	40S ribosomal protein S2, putative (RPS2)
Tb927.10.8420	Tb927_10_v5.1	0.00998686	0.0262451	0.041317	1	0.86712	target of rapamycin (TOR) kinase 1 (TOR1)
Tb927.1.1880	Tb927_01_v5.1	0.00446721	0.0225308	0.0170218	1	0.866928	hypothetical protein, conserved
Tb927.9.17640	Tb927_09_v5.1	0.231326	0.149924	0.208607	0	0.86644	hypothetical protein, conserved
Tb927.7.1920	Tb927_07_v5.1	0.00862772	0.0133554	0.0125969	1	0.866332	paraflagellar rod component, putative (PFC5)
Tb927.6.4020	Tb927_06_v5.1	0.0303031	0.0313849	0.0243904	0	0.864932	hypothetical protein, conserved
Tb927.5.4790	Tb927_05_v5.1		0.459881	0.393476	0	0.864592	variant surface glycoprotein (VSG, pseudogene), putative,variant surface glycoprotein, degenerate
Tb927.11.3140	Tb927_11_v5.1	0.0445124	0.0364288	0.0806984	0	0.863643	protein kinase, putative,dual-specificity protein kinase, putative
Tb927.9.6440	Tb927_09_v5.1	0.082294	0.0857944	0.072604	0	0.862735	hypothetical protein, conserved
Tb927.7.7130	Tb927_07_v5.1	0.0272894	0.0374649	0.10464	0	0.8623	hypothetical protein, conserved
Tb927.10.15980	Tb927_10_v5.1	0.215926	0.200748	0.27426	0	0.861833	hypothetical protein
Tb927.11.880	Tb927_11_v5.1	0.0239652	0.0433149	0.312096	0	0.861519	cyclophilin a,cyclophilin type peptidyl-prolyl cis-trans isomerase (CYPA)
Tb927.7.4550	Tb927_07_v5.1	0.0320505	0.0250068	0.0365911	0	0.86082	60S ribosomal protein-like
Tb927.10.14690	Tb927_10_v5.1	0.0307308	0.0253244	0.0916539	0	0.860537	syntaxin, putative
Tb927.7.1290	Tb927_07_v5.1	0.00697863	0.0256234	0.021368	1	0.860507	hypothetical protein, conserved
Tb927.9.11830	Tb927_09_v5.1	0.0263168	0.0265602	0.0168345	0	0.860471	hypothetical protein, conserved
Tb927.9.9640	Tb927_09_v5.1	0.0102654	0.0332847	0.0889269	0	0.860176	hypothetical protein, conserved
Tb927.10.10650	Tb927_10_v5.1	0.0335269	0.0275122	0.0287374	0	0.859937	iron-containing hydrogenase, putative
Tb927.1.2460	Tb927_01_v5.1	0.0190431	0.043286	0.402597	0	0.859893	hypothetical protein, unlikely
Tb927.10.9860	Tb927_10_v5.1	0.0540196	0.0528299	0.0421883	0	0.859817	Mitochondrial N(5)-glutamine methyltransferase MTQ1, putative
Tb927.7.3680	Tb927_07_v5.1	0.0275041	0.0549677	0.255082	0	0.85951	ubiquitin/ribosomal protein S27a, putative
Tb927.9.12610	Tb927_09_v5.1	0.0201349	0.0431924	0.412643	0	0.859011	glycerol kinase, glycosomal (glk1)
Tb927.1.2440	Tb927_01_v5.1	0.0191753	0.0435793	0.403295	0	0.858885	hypothetical protein, unlikely
Tb927.1.2540	Tb927_01_v5.1	0.0191753	0.0435947	0.403358	0	0.858885	hypothetical protein, unlikely
Tb927.7.6060	Tb927_07_v5.1	0.0115691	0.0329819	0.174289	0	0.858479	receptor-type adenylate cyclase GRESAG 4, putative
Tb927.9.14440	Tb927_09_v5.1	0.0562394	0.0559729	0.0508076	0	0.858291	hypothetical protein
Tb927.7.1180	Tb927_07_v5.1	0.0583154	0.0533595	0.0400979	0	0.858052	RNA-binding protein, putative (RBP19)
Tb927.10.8680	Tb927_10_v5.1	0.0793627	0.0574749	0.0466336	0	0.857928	hypothetical protein, conserved
Tb927.4.1130	Tb927_04_v5.1	0.0621141	0.0604863	0.0948015	0	0.857245	hypothetical protein, conserved
Tb927.10.4910	Tb927_10_v5.1	0.0321062	0.034424	0.0374373	0	0.856786	mitochondrial carrier protein (MCP4)
Tb927.1.2500	Tb927_01_v5.1	0.01944	0.0442425	0.404561	0	0.856245	hypothetical protein, unlikely
Tb927.1.2520	Tb927_01_v5.1	0.01944	0.0442854	0.404624	0	0.856245	hypothetical protein, unlikely
Tb927.8.5100	Tb927_08_v5.1	0.0106687	0.0202235	0.0240631	0	0.855818	hypothetical protein, conserved
Tb927.4.3960	Tb927_04_v5.1	0.136918	0.115352	0.12716	0	0.855791	hypothetical protein, conserved
Tb927.3.5350	Tb927_03_v5.1	0.0511774	0.047436	0.04215	0	0.855413	hypothetical protein, conserved
Tb927.9.5230	Tb927_09_v5.1	0.303363	0.33486	0.350672	0	0.855138	hypothetical protein, unlikely
Tb927.5.2810	Tb927_05_v5.1	0.11675	0.133878	0.168122	0	0.854862	hypothetical protein, conserved
Tb927.5.2890	Tb927_05_v5.1	0.0195546	0.0189429	0.0414671	0	0.854505	hypothetical protein, conserved
Tb927.6.1730	Tb927_06_v5.1	0.0225578	0.0471836	0.0929061	0	0.853909	hypothetical protein, conserved
Tb927.10.7190	Tb927_10_v5.1	0.0250988	0.0205599	0.0342937	0	0.853705	D-tyrosyl-tRNA deacylase, putative
Tb927.10.14710	Tb927_10_v5.1	0.0375909	0.0682721	0.406392	0	0.85343	40S ribosomal protein S2, putative (RPS2)
Tb927.10.350	Tb927_10_v5.1	0.0614327	0.0549677	0.0388984	0	0.853344	protein kinase, putative
Tb927.7.5020	Tb927_07_v5.1	0.0587292	0.0880192	0.422389	0	0.853092	60S ribosomal protein L19, putative
Tb927.7.2770	Tb927_07_v5.1	0.0236451	0.021666	0.0295649	0	0.85298	hypothetical protein, conserved
Tb927.9.4180	Tb927_09_v5.1	0.136232	0.133839	0.26778	0	0.852909	hypothetical protein, unlikely
Tb927.11.16810	Tb927_11_v5.1	0.0413459	0.0321959	0.0405373	0	0.852783	dynein light intermediate chain D1bLIC, putative
Tb927.4.5200	Tb927_04_v5.1	0.0478072	0.0653107	0.112638	0	0.852442	nucleoporin (NUP54/57), putative (TbNup62)
Tb927.11.4670	Tb927_11_v5.1	0.0423938	0.040047	0.0253341	0	0.852429	hypothetical protein, conserved
Tb927.11.6450	Tb927_11_v5.1	0.0371863	0.0431055	0.0416554	0	0.852084	hypothetical protein, conserved
Tb927.10.11740	Tb927_10_v5.1	0.139101	0.0903259	0.107665	0	0.852069	hypothetical protein, unlikely
Tb927.9.12630	Tb927_09_v5.1	0.0214947	0.0455745	0.416227	0	0.851895	glycerol kinase, glycosomal (glk1)
Tb927.9.3860	Tb927_09_v5.1	0.0738099	0.064481	0.119766	0	0.851666	hypothetical protein, conserved
Tb927.2.4700	Tb927_02_v5.1	0.130978	0.11379	0.183902	0	0.851563	hypothetical protein, conserved
Tb927.1.1560	Tb927_01_v5.1	0.0209087	0.0198	0.030122	0	0.851241	vesicular-fusion protein nsf, putative,N-ethylmaleimide sensitive factor (NsF)
Tb927.10.12470	Tb927_10_v5.1	0.024796	0.0230238	0.0125629	0	0.850803	hypothetical protein, conserved
Tb927.3.3770	Tb927_03_v5.1	0.0135465	0.0274172	0.022789	0	0.849858	paraflagellar rod component, putative (PFC6)
Tb927.3.3790	Tb927_03_v5.1	0.0135465	0.0274172	0.0228151	0	0.849858	hypothetical protein, conserved
Tb927.11.630	Tb927_11_v5.1	0.0482545	0.0687853	0.158356	0	0.849444	RNA polymerase I second largest subunit (RPA135)
Tb927.1.4690	Tb927_01_v5.1	0.0225322	0.0465947	0.0485158	0	0.849233	arginine N-methyltransferase (PRMT1)
Tb427.BES59.3	FM162583	0.0417433	0.0748209	0.498863	0	0.848958
Tb927.8.3730	Tb927_08_v5.1	0.0763138	0.0623646	0.164783	0	0.848714	hypothetical protein, conserved
Tb927.3.4130	Tb927_03_v5.1	0.062397	0.054152	0.0649795	0	0.848194	hypothetical protein, conserved
Tb927.11.5130	Tb927_11_v5.1	0.118582	0.0986924	0.130652	0	0.848117	hypothetical protein, conserved
Tb927.1.3250	Tb927_01_v5.1	0.0188023	0.0205722	0.0468811	0	0.847627	hypothetical protein, conserved
Tb927.2.2120	Tb927_02_v5.1	0.0366657	0.0332847	0.0654954	0	0.847442	protein kinase, putative,NIMA/Nek Serine/threonine-protein kinase family, putative
Tb927.11.15420	Tb927_11_v5.1	0.0227608	0.0197169	0.028829	0	0.847042	hypothetical protein, conserved
Tb927.1.5340	Tb927_01_v5.1	0.417626	0.25325	0.36157	0	0.846495	expression site-associated gene (ESAG, pseudogene), putative,expression site-associated gene 3 (ESAG3), pseudogene
Tb927.6.1640	Tb927_06_v5.1	0.0282848	0.0255081	0.0240904	0	0.846233	single strand-specific nuclease, putative
Tb927.11.12660	Tb927_11_v5.1	0.0224237	0.0199683	0.0371542	0	0.845926	hypothetical protein, conserved
Tb927.4.3550	Tb927_04_v5.1	0.0270784	0.0579671	0.401133	0	0.845637	60S ribosomal protein L13a, putative
Tb927.1.4450	Tb927_01_v5.1	0.0452328	0.0377248	0.124779	0	0.84545	hypothetical protein, conserved
Tb927.10.15770	Tb927_10_v5.1	0.0458376	0.0428201	0.0303712	0	0.845192	hypothetical protein, conserved
Tb927.9.12040	Tb927_09_v5.1	0.100188	0.0954329	0.205218	0	0.845125	hypothetical protein, conserved
Tb927.9.3290	Tb927_09_v5.1	0.0209542	0.0216572	0.0247198	0	0.844818	unspecified product
Tb927.9.4620	Tb927_09_v5.1	0.0489428	0.0403192	0.0452106	0	0.844555	ubiquitin-activating enzyme E1, putative
Tb927.3.3460	Tb927_03_v5.1	0.0740511	0.0698466	0.128173	0	0.843168	hypothetical protein, conserved
Tb927.3.2590	Tb927_03_v5.1	0.230468	0.267998	0.426358	0	0.842653	hypothetical protein
Tb927.10.15710	Tb927_10_v5.1	0.0697828	0.0802234	0.0574281	0	0.842101	mitochondrial carrier protein (MCP7)
Tb927.11.7890	Tb927_11_v5.1	0.0310781	0.0245453	0.04513	0	0.841805	zinc finger protein family member, putative (ZC3H44)
Tb927.10.1170	Tb927_10_v5.1	0.0270236	0.0486471	0.105577	0	0.841507	intraflagellar transport protein IFT172, putative (IFT172)
Tb927.5.3040	Tb927_05_v5.1	0.162753	0.175485	0.166929	0	0.841111	MIX protein
Tb927.10.5800	Tb927_10_v5.1	0.0869349	0.0873081	0.145737	0	0.841059	hypothetical protein, conserved
Tb927.1.2140	Tb927_01_v5.1	0.359084	0.301271	0.395227	0	0.840371	hypothetical protein, unlikely
Tb927.4.3900	Tb927_04_v5.1	0.0239896	0.0209094	0.0160282	0	0.840346	hypothetical protein, conserved
Tb927.8.1170	Tb927_08_v5.1	0.0462216	0.0751824	0.163909	0	0.839976	hypothetical protein, conserved
Tb927.8.1190	Tb927_08_v5.1	0.0462216	0.075171	0.163989	0	0.839976	hypothetical protein, conserved
Tb927.10.7030	Tb927_10_v5.1	0.0369937	0.0354221	0.0498036	0	0.839962	hypothetical protein, conserved
Tb927.11.10070	Tb927_11_v5.1	0.0362704	0.0330074	0.0219161	0	0.839482	hypothetical protein, conserved
Tb927.9.12570	Tb927_09_v5.1	0.0234292	0.0491451	0.423717	0	0.839441	glycerol kinase, glycosomal (glk1)
Tb927.8.800	Tb927_08_v5.1	0.0687853	0.0676512	0.0795392	0	0.839049	hypothetical protein, conserved
Tb927.10.15470	Tb927_10_v5.1	0.0304414	0.040429	0.0549003	0	0.83867	hypothetical protein, conserved
Tb927.8.7400	Tb927_08_v5.1	0.0153069	0.039123	0.12005	0	0.837612	RNA polymerase IIA largest subunit (RPB1)
Tb927.7.590	Tb927_07_v5.1	0.0346176	0.0329718	0.0435471	0	0.837088	hypothetical protein, conserved
Tb927.8.4380	Tb927_08_v5.1	0.0907717	0.0995777	0.102782	0	0.836355	hypothetical protein, conserved
Tb927.9.8930	Tb927_09_v5.1	0.427085	0.27569	0.493514	0	0.836289	hypothetical protein, unlikely
Tb927.9.9890	Tb927_09_v5.1	0.427085	0.27569	0.493563	0	0.836289	hypothetical protein, unlikely
Tb927.4.2500	Tb927_04_v5.1	0.101591	0.0884531	0.214797	0	0.836191	protein kinase, putative,eukaryotic translation initiation factor 2-alpha kinase precursor, putative
Tb927.10.13730	Tb927_10_v5.1	0.0472631	0.0500309	0.0377559	0	0.834604	60S ribosomal protein L7, putative
Tb427.BES98.1	FM162572	0.0426163	0.0774494	0.38481	0	0.834459
Tb927.6.1490	Tb927_06_v5.1	0.0304619	0.0274038	0.0223727	0	0.833432	leucine-rich repeat protein (LRRP), putative
Tb927.1.2190	Tb927_01_v5.1	0.10226	0.0821004	0.129483	0	0.832852	hypothetical protein, conserved
Tb927.10.13620	Tb927_10_v5.1	0.0315129	0.0285067	0.0268197	0	0.832662	NADH-ubiquinone oxidoreductase complex I subunit,FT putative
Tb927.6.3670	Tb927_06_v5.1	0.00907557	0.0295446	0.0438613	1	0.832583	paraflagellar rod component, putative (PFC8)
Tb927.1.4970	Tb927_01_v5.1	0.357106	0.348391	0.497903	0	0.832341	hypothetical protein
Tb927.5.2930	Tb927_05_v5.1	0.0109903	0.0331771	0.029534	0	0.831969	hypothetical protein, conserved
Tb927.6.310	Tb927_06_v5.1	0.0134137	0.0222538	0.0202266	0	0.831617	receptor-type adenylate cyclase GRESAG 4, putative
Tb927.5.2060	Tb927_05_v5.1	0.0267791	0.0222958	0.0192236	0	0.831085	cell division control protein, putative
Tb927.1.640	Tb927_01_v5.1	0.00998686	0.0301227	0.0477968	1	0.830646	BRCA2
Tb927.8.2300	Tb927_08_v5.1	0.0663681	0.0680026	0.0647233	0	0.830485	hypothetical protein, conserved
Tb927.10.1220	Tb927_10_v5.1	0.346792	0.198026	0.361709	0	0.829019	hypothetical protein
Tb927.1.5000	Tb927_01_v5.1	0.0314719	0.0283433	0.0411298	0	0.828928	hypothetical protein, conserved
Tb927.9.6230	Tb927_09_v5.1	0.0356608	0.0585457	0.279814	0	0.828468	unspecified product (AK)
Tb927.11.6460	Tb927_11_v5.1	0.0118492	0.0206208	0.0203455	0	0.827929	hypothetical protein, conserved
Tb927.7.720	Tb927_07_v5.1	0.0606548	0.0609807	0.0415797	0	0.827431	hypothetical protein, conserved
Tb427.BES64.1	FM162575	0.0479198	0.0803852	0.423596	0	0.827396
Tb927.7.1340	Tb927_07_v5.1	0.033303	0.0676512	0.308597	0	0.826195	10 kDa heat shock protein, putative (HSP10)
Tb927.9.5220	Tb927_09_v5.1	0.0878541	0.0856501	0.079887	0	0.82596	hypothetical protein, conserved
Tb927.11.2120	Tb927_11_v5.1	0.0259826	0.0226591	0.029874	0	0.825664	hypothetical protein, conserved
Tb927.10.2110	Tb927_10_v5.1	0.0030317	0.0340552	0.366138	1	0.825402	elongation factor 1-alpha (TEF1)
Tb927.10.1470	Tb927_10_v5.1	0.0442014	0.0358724	0.0567139	0	0.825133	hypoxanthine-guanine phosphoribosyltransferase (HGPRT)
Tb927.11.20150	Tb927_11_RH_fork_v5.1	0.107468	0.092521	0.0865451	0	0.824967	expression site-associated gene (ESAG, pseudogene), putative,expression site-associated gene 3 (ESAG3), frameshifted and degenerate
Tb927.10.2100	Tb927_10_v5.1	0.00308275	0.0344015	0.36724	1	0.823695	elongation factor 1-alpha,EF-1-alpha (TEF1)
Tb927.3.2610	Tb927_03_v5.1	0.0417433	0.032728	0.0447696	0	0.823601	GPI inositol deacylase 2 (GPIdeAc2)
Tb927.5.510	Tb927_05_v5.1	0.159864	0.137342	0.143603	0	0.823212	hypothetical protein, conserved
Tb427.BES28.13	FM162571	0.0190648	0.0482483	0.167804	0	0.823166
Tb927.9.12590	Tb927_09_v5.1	0.0256192	0.0532671	0.428866	0	0.822315	glycerol kinase, glycosomal (glk1)
Tb927.5.288b	Tb927_05_v5.1	0.0834808	0.0750271	0.0805243	0	0.821568	ribulose-phosphate 3-epimerase, putative
Tb927.10.2660	Tb927_10_v5.1	0.0944886	0.0774494	0.0664311	0	0.821483	hypothetical protein, conserved
Tb927.8.2420	Tb927_08_v5.1	0.080391	0.0880688	0.0592128	0	0.821344	hypothetical protein, conserved
Tb927.10.7400	Tb927_10_v5.1	0.109842	0.0939666	0.112157	0	0.821083	predicted zinc finger protein
Tb927.4.2700	Tb927_04_v5.1	0.0244682	0.0222799	0.0248582	0	0.820715	hydroxymethylglutaryl-CoA synthase, putative
Tb927.2.2470	Tb927_02_v5.1	0.0181444	0.0195988	0.0131883	0	0.820236	RNA-editing complex protein,KREPA1 (KREPA1)
Tb927.11.4530	Tb927_11_v5.1	0.0410449	0.0362332	0.051866	0	0.820025	N-acetyltransferase subunit ARD1 (ARD1)
Tb927.4.3100	Tb927_04_v5.1	0.0397301	0.0432775	0.0523125	0	0.819993	hypothetical protein, conserved
Tb927.8.7520	Tb927_08_v5.1	0.0306073	0.025794	0.0255343	0	0.819716	aminopeptidase, putative
Tb927.11.3760	Tb927_11_v5.1	0.16125	0.154844	0.236447	0	0.819105	hypothetical protein
Tb927.3.4590	Tb927_03_v5.1	0.294764	0.239569	0.350956	0	0.81902	hypothetical protein, conserved
Tb927.7.6050	Tb927_07_v5.1	0.0156616	0.0430573	0.201654	0	0.818994	receptor-type adenylate cyclase GRESAG 4, putative
Tb927.7.5160	Tb927_07_v5.1	0.0737313	0.0682393	0.070796	0	0.81835	deoxyuridine triphosphatase, putative,dUTP diphosphatase
Tb927.11.1300	Tb927_11_v5.1	0.0292835	0.0278728	0.026437	0	0.818046	hypothetical protein, conserved
Tb927.8.2230	Tb927_08_v5.1	0.0776627	0.0747627	0.0595039	0	0.817893	hypothetical protein, conserved
Tb927.5.1060	Tb927_05_v5.1	0.136232	0.13495	0.16256	0	0.817873	mitochondrial processing peptidase, beta subunit, putative,metallo-peptidase, Clan ME, Family M16
Tb927.8.7110	Tb927_08_v5.1	0.292695	0.287173	0.419046	0	0.817364	serine/threonine-protein kinase a, putative,protein kinase, putative
Tb927.11.9540	Tb927_11_v5.1	0.0505134	0.0459893	0.0346984	0	0.816606	hypothetical protein, conserved
Tb927.10.790	Tb927_10_v5.1	0.0488356	0.0427602	0.0689089	0	0.816525	vesicle-associated membrane protein, putative,synaptobrevin, putative (VAMP)
Tb927.3.2140	Tb927_03_v5.1	0.0299802	0.0497992	0.116314	0	0.816261	transcription activator, putative
Tb927.11.2850	Tb927_11_v5.1	0.362728	0.258457	0.400623	0	0.815873	hypothetical protein, conserved
Tb927.11.780	Tb927_11_v5.1	0.362728	0.45185	0.367309	0	0.813926	hypothetical protein, conserved
Tb427.BES98.11	FM162572	0.0260474	0.0478244	0.0758819	0	0.813828
Tb927.1.4930	Tb927_01_v5.1	0.324063	0.168112	0.306228	0	0.813575	hypothetical protein, unlikely
Tb927.8.8340	Tb927_08_v5.1	0.0397234	0.0387755	0.02095	0	0.813391	hypothetical protein, conserved
Tb927.6.2540	Tb927_06_v5.1	0.127518	0.102882	0.151827	0	0.81332	DREV methyltransferase, putative
Tb927.11.9430	Tb927_11_v5.1	0.0686709	0.056916	0.0875773	0	0.81313	TFIIH basal transcription factor subunit (p62)
Tb927.4.2470	Tb927_04_v5.1	0.0214297	0.0234408	0.037579	0	0.812994	hypothetical protein, conserved
Tb927.10.930	Tb927_10_v5.1	0.0577184	0.0601306	0.153231	0	0.812721	hypothetical protein, conserved
Tb927.11.11950	Tb927_11_v5.1	0.188714	0.15767	0.228279	0	0.812433	cytochrome oxidase assembly protein, putative
Tb927.11.2300	Tb927_11_v5.1	0.0327224	0.0332062	0.106315	0	0.812152	eukaryotic peptide chain release factor subunit 1, putative (ERF1)
Tb927.11.13090	Tb927_11_v5.1	0.00269866	0.0309909	0.0686949	1	0.812044	elongation factor 1 gamma, putative
Tb927.11.3050	Tb927_11_v5.1	0.0830347	0.0741947	0.119837	0	0.81185	hypothetical protein
Tb927.4.5020	Tb927_04_v5.1	0.0207247	0.0479949	0.14919	0	0.811026	RNA polymerase IIA largest subunit (RPB1)
Tb427.BES134.3	FM162576	0.048827	0.0868288	0.40859	0	0.811011
Tb927.11.4280	Tb927_11_v5.1	0.0570883	0.044885	0.0893587	0	0.810913	hypothetical protein, conserved
Tb927.7.1710	Tb927_07_v5.1	0.0274174	0.0242865	0.0162742	0	0.810432	eukaryotic peptide chain release factor subunit 1, putative
Tb927.9.2720	Tb927_09_v5.1	0.187034	0.126388	0.183329	0	0.809328	hypothetical protein, unlikely
Tb927.5.630	Tb927_05_v5.1	0.0141131	0.0468751	0.238447	0	0.808764	acidic phosphatase, putative
Tb927.2.5000	Tb927_02_v5.1	0.173104	0.152995	0.200575	0	0.808596	hypothetical protein, conserved
Tb927.11.4420	Tb927_11_v5.1	0.136362	0.116162	0.0894825	0	0.807496	hypothetical protein, conserved
Tb927.11.2370	Tb927_11_v5.1	0.0217101	0.024888	0.0432337	0	0.807487	hypothetical protein, conserved
Tb927.11.13190	Tb927_11_v5.1	0.00274911	0.0320045	0.0750444	1	0.807417	elongation factor 1 gamma, putative
Tb927.10.10170	Tb927_10_v5.1	0.0670033	0.0555954	0.0730464	0	0.807064	predicted WD40 repeat protein
Tb927.6.1450	Tb927_06_v5.1	0.0715187	0.0797053	0.0402805	0	0.804674	hypothetical protein, conserved
Tb927.10.3000	Tb927_10_v5.1	0.0441079	0.0371053	0.050064	0	0.803922	hypothetical protein, conserved
Tb927.10.11540	Tb927_10_v5.1	0.0123918	0.0493175	0.40247	0	0.802322	40S ribosomal protein S3, putative (RPS3)
Tb927.11.8760	Tb927_11_v5.1	0.0338431	0.0306742	0.0688553	0	0.801585	hypothetical protein, conserved
Tb927.10.6220	Tb927_10_v5.1	0.047234	0.037794	0.046306	0	0.801511	5'-3' exoribonuclease 2, putative (XRND)
Tb927.10.7210	Tb927_10_v5.1	0.11194	0.104495	0.119199	0	0.800288	hypothetical protein, conserved
Tb927.7.660	Tb927_07_v5.1	0.0453134	0.0434008	0.0227106	0	0.799875	hypothetical protein, conserved
Tb927.1.4470	Tb927_01_v5.1	0.0217084	0.0244804	0.0296577	0	0.799162	hypothetical protein, conserved
Tb927.11.13270	Tb927_11_v5.1	0.0206874	0.0245526	0.0218407	0	0.798372	hypothetical protein, conserved
Tb927.6.1200	Tb927_06_v5.1	0.0544837	0.0443691	0.0669532	0	0.798145	hypothetical protein, conserved
Tb927.1.4140	Tb927_01_v5.1	0.0400518	0.0326366	0.0256494	0	0.796444	hypothetical protein, conserved
Tb927.9.13630	Tb927_09_v5.1	0.0405446	0.0321566	0.0393695	0	0.796224	hypothetical protein, conserved
Tb927.4.5050	Tb927_04_v5.1	0.108545	0.101301	0.161449	0	0.795909	dihydrolipoamide dehydrogenase, pseudogene, putative,acetoin dehydrogenase e3 component, point mutation,dihydrolipoamide dehydrogenase, point mutation
Tb927.5.950	Tb927_05_v5.1	0.0453517	0.0414793	0.0332264	0	0.795634	monothiol glutaredoxin, putative
Tb927.9.3320	Tb927_09_v5.1	0.3817	0.345443	0.425399	0	0.795613	hypothetical protein, unlikely
Tb927.9.13360	Tb927_09_v5.1		0.249894	0.135457	0	0.795588	ubiquitin-protein ligase, putative (upl3)
Tb927.9.10310	Tb927_09_v5.1	0.0567969	0.0497992	0.162878	0	0.79416	mitochondrial carrier protein (MCP11)
Tb927.7.900	Tb927_07_v5.1	0.0248924	0.0251664	0.0159262	0	0.793507	hypothetical protein, conserved
Tb927.10.2650	Tb927_10_v5.1	0.033533	0.0461738	0.0526696	0	0.792894	hypothetical protein, conserved
Tb11.57.0049	Tb927_11_RH_fork_v5.1		0.645597	0.230532	0	0.792606	variant surface glycoprotein (VSG, pseudogene), degenerate
Tb927.1.5250	Tb927_01_v5.1		0.645597	0.230782	0	0.792606	hypothetical protein
Tb927.11.19150	Tb927_11_RH_fork_v5.1		0.645597	0.230616	0	0.792606	variant surface glycoprotein (VSG, pseudogene), putative
Tb927.11.20700	Tb927_11_RH_fork_v5.1		0.645597	0.230699	0	0.792606	variant surface glycoprotein (VSG, atypical), putative
Tb927.1.2810	Tb927_01_v5.1	0.187627	0.192805	0.137253	0	0.79241	hypothetical protein, unlikely
Tb927.1.2840	Tb927_01_v5.1	0.187627	0.192728	0.137327	0	0.79241	hypothetical protein, unlikely
Tb927.1.2870	Tb927_01_v5.1	0.187627	0.192703	0.137402	0	0.79241	hypothetical protein, unlikely
Tb927.11.2980	Tb927_11_v5.1	0.159903	0.149993	0.128754	0	0.792168	hypothetical protein, conserved
Tb927.9.10920	Tb927_09_v5.1	0.0295879	0.0275748	0.036381	0	0.79194	protein kinase, putative
Tb927.1.2480	Tb927_01_v5.1	0.0330546	0.0661058	0.441648	0	0.791918	hypothetical protein, unlikely
Tb927.1.2560	Tb927_01_v5.1	0.0330546	0.0661354	0.441705	0	0.791918	hypothetical protein, unlikely
Tb927.8.5590	Tb927_08_v5.1	0.0442014	0.0407666	0.0219665	0	0.791498	hypothetical protein, conserved
Tb927.4.810	Tb927_04_v5.1	0.0307308	0.0472021	0.0582455	0	0.791271	expression site-associated gene (ESAG) protein, putative,expression site-associated gene 5 (ESAG5) protein, putative
Tb927.3.4840	Tb927_03_v5.1	0.0263725	0.0375916	0.0390065	0	0.789847	ubiquitin hydrolase, putative,cysteine peptidase, Clan CA, family C19, putative
Tb427.BES65.11	FM162573	0.0300631	0.0567442	0.0829121	0	0.789801
Tb927.10.7310	Tb927_10_v5.1	0.0340775	0.0321003	0.0147624	0	0.789756	terminal uridylyltransferase 3, putative (TUT3)
Tb927.10.6260	Tb927_10_v5.1	0.0512689	0.045805	0.124707	0	0.789718	ATP-dependent DEAD/H RNA helicase, putative
Tb927.7.6180	Tb927_07_v5.1	0.0847385	0.080704	0.124996	0	0.789534	hypothetical protein, conserved
Tb927.9.10350	Tb927_09_v5.1	0.0475865	0.0448259	0.0591158	0	0.789375	hypothetical protein, conserved
Tb927.3.1900	Tb927_03_v5.1	0.0487522	0.0701909	0.138152	0	0.789208	hypothetical protein, conserved
Tb927.9.12550	Tb927_09_v5.1	0.0337396	0.0662721	0.449369	0	0.788922	glycerol kinase, glycosomal (glk1)
Tb927.7.550	Tb927_07_v5.1	0.0498683	0.0430947	0.0666397	0	0.78875	hypothetical protein, conserved
Tb927.10.7480	Tb927_10_v5.1	0.0837577	0.0818032	0.0540744	0	0.788451	hypothetical protein, conserved
Tb927.9.6890	Tb927_09_v5.1	0.201581	0.139215	0.190319	0	0.788307	hypothetical protein, conserved
Tb927.11.2090	Tb927_11_v5.1	0.0448063	0.0373134	0.0388265	0	0.787803	choline kinase (EK1)
Tb927.7.3630	Tb927_07_v5.1	0.022851	0.0457624	0.0823281	0	0.787297	TPR-repeat-containing chaperone protein DNAJ, putative
Tb927.9.1190	Tb927_09_v5.1	0.471502	0.347219	0.500302	0	0.78652	variant surface glycoprotein (VSG, pseudogene), putative,variant surface glycoprotein (VSG), fragment interrupted
Tb927.6.3710	Tb927_06_v5.1	0.101499	0.08816	0.109361	0	0.786277	hypothetical protein, conserved
Tb927.9.10550	Tb927_09_v5.1	0.0655514	0.0578467	0.0673719	0	0.786115	hypothetical protein, conserved
Tb927.11.18020	Tb927_11_v5.1	0.328596	0.446233	0.385671	0	0.785544	variant surface glycoprotein (VSG), fragment
Tb927.10.8390	Tb927_10_v5.1	0.026134	0.0474198	0.0495877	0	0.78527	hypothetical protein, conserved
Tb927.7.3250	Tb927_07_v5.1	0.0670803	0.0873595	0.120121	0	0.784761	expression site-associated gene (ESAG) protein, putative,expression site-associated gene 6 (ESAG6) protein, putative
Tb927.3.3630	Tb927_03_v5.1	0.211451	0.160354	0.227027	0	0.783991	elongation factor ts, putative (EF-TS)
Tb927.10.13980	Tb927_10_v5.1	0.12369	0.100695	0.105309	0	0.783816	hypothetical protein, conserved
Tb927.9.5960	Tb927_09_v5.1	0.132191	0.113547	0.137927	0	0.78376	succinate dehydrogenase, putative
Tb927.9.2310	Tb927_09_v5.1	0.0327091	0.0300044	0.0141936	0	0.783356	hypothetical protein, conserved
Tb927.10.2240	Tb927_10_v5.1	0.0111944	0.0431771	0.0568555	0	0.782792	hypothetical protein, conserved
Tb927.10.13130	Tb927_10_v5.1	0.107674	0.105289	0.0814545	0	0.782584	UTP-glucose-1-phosphate uridylyltransferase
Tb927.10.5200	Tb927_10_v5.1	0.0878541	0.0867803	0.0846242	0	0.782486	hypothetical protein, conserved
Tb927.4.4170	Tb927_04_v5.1	0.103153	0.0978836	0.0867267	0	0.782178	rRNA methyltransferase, putative
Tb927.6.4410	Tb927_06_v5.1	0.051634	0.0724119	0.0881888	0	0.780749	S-adenosylmethionine decarboxylase (AdoMetDC)
Tb927.6.4460	Tb927_06_v5.1	0.051634	0.0724678	0.0882501	0	0.780749	S-adenosylmethionine decarboxylase (AdoMetDC)
Tb927.9.11850	Tb927_09_v5.1	0.0306424	0.0297781	0.0319227	0	0.77966	structural maintenance of chromosome 1, putative (SMC1)
Tb927.6.4150	Tb927_06_v5.1	0.228507	0.177178	0.216205	0	0.779644	hypothetical protein, conserved
Tb927.3.5540	Tb927_03_v5.1	0.0395067	0.0331701	0.0578604	0	0.779546	dynein intermediate chain WDRD34, putative
Tb927.9.14050	Tb927_09_v5.1	0.1149	0.0961785	0.166531	0	0.778064	hypothetical protein, conserved
Tb927.5.380	Tb927_05_v5.1	0.240271	0.228238	0.205549	0	0.777902	75 kDa invariant surface glycoprotein, putative (ISG75)
Tb927.9.4550	Tb927_09_v5.1	0.203087	0.128095	0.132341	0	0.777685	hypothetical protein, conserved
Tb927.11.14990	Tb927_11_v5.1	0.136232	0.129572	0.141325	0	0.777338	hypothetical protein, conserved
Tb927.7.5470	Tb927_07_v5.1	0.0158601	0.0484849	0.032374	0	0.777236	hypothetical protein, conserved
Tb927.9.3640	Tb927_09_v5.1	0.0636485	0.068802	0.0444132	0	0.776909	hypothetical protein, conserved
Tb927.10.3760	Tb927_10_v5.1	0.0540166	0.0530517	0.0535725	0	0.776218	vacuolar ATP synthase subunit d, putative
Tb927.5.350	Tb927_05_v5.1	0.0370396	0.0773631	0.366344	0	0.776176	75 kDa invariant surface glycoprotein, putative (ISG75)
Tb927.9.14580	Tb927_09_v5.1	0.309466	0.189291	0.32202	0	0.776084	hypothetical protein, unlikely
Tb927.2.5760	Tb927_02_v5.1	0.246803	0.244401	0.152294	0	0.776079	hypothetical protein, conserved
Tb927.10.1400	Tb927_10_v5.1	0.0824142	0.0649384	0.120832	0	0.775924	hypoxanthine-guanine phosphoribosyltransferase (HGPRT)
Tb927.1.1960	Tb927_01_v5.1	0.0284762	0.0622451	0.0566197	0	0.775688	chaperone protein DNAj, putative
Tb927.10.2740	Tb927_10_v5.1	0.068958	0.0570446	0.0610746	0	0.775479	hypothetical protein, unlikely
Tb927.11.1540	Tb927_11_v5.1	0.1934	0.221042	0.277201	0	0.775361	isovaleryl-coA dehydrogenase, putative
Tb927.9.6170	Tb927_09_v5.1	0.0451522	0.0749555	0.295834	0	0.775275	arginine kinase (AK)
Tb927.6.3320	Tb927_06_v5.1	0.0855783	0.0792873	0.0740977	0	0.77462	ferric reductase transmembrane protein, putative
Tb927.7.5000	Tb927_07_v5.1	0.0925428	0.128984	0.455187	0	0.773865	60S ribosomal protein L19, putative
Tb927.10.6100	Tb927_10_v5.1	0.0502933	0.043785	0.0331932	0	0.77345	hypothetical protein, conserved
Tb927.11.1320	Tb927_11_v5.1	0.0502828	0.0534507	0.0337255	0	0.772884	NADH-ubiquinone oxidoreductase 20 kDa subunit, mitochondrial precursor,NDUFS7 subunit (NDHK)
Tb427.BES29.3	FM162578	0.0687598	0.10946	0.415919	0	0.771997
Tb927.10.13150	Tb927_10_v5.1	0.0601965	0.0492208	0.0555007	0	0.771434	hypothetical protein, conserved
Tb427.BES129.13	FM162567	0.0506786	0.0717932	0.116033	0	0.771272
Tb927.11.10670	Tb927_11_v5.1	0.13729	0.137525	0.213058	0	0.770806	glycosyl hydrolase, putative
Tb927.11.10460	Tb927_11_v5.1	0.0828141	0.0792873	0.0683755	0	0.770671	hypothetical protein, conserved
Tb427.BES129.3	FM162567	0.059864	0.101371	0.452898	0	0.770522
Tb927.10.6690	Tb927_10_v5.1	0.0681525	0.0555228	0.0760499	0	0.770333	protein tyrosine phosphatase, putative (TbPTP1)
Tb927.8.8030	Tb927_08_v5.1	0.0753352	0.076933	0.143756	0	0.770309	hypothetical protein, conserved
Tb927.7.1740	Tb927_07_v5.1	0.0483098	0.0892546	0.450323	0	0.769718	60S ribosomal protein L7, putative
Tb927.2.2190	Tb927_02_v5.1	0.0867059	0.0707256	0.0833228	0	0.769705	histone deacetylase 3 (HDAC3)
Tb927.8.7450	Tb927_08_v5.1	0.0695745	0.0718335	0.0297504	0	0.768611	myosin heavy chain kinase A, putative
Tb927.6.560	Tb927_06_v5.1	0.0155127	0.0540947	0.222932	0	0.768481	cysteine peptidase C (CPC),CPC cysteine peptidase, Clan CA, family C1, Cathepsin B-like (TbcatB)
Tb927.10.1610	Tb927_10_v5.1	0.110971	0.104499	0.0701461	0	0.768253	hypothetical protein, conserved
Tb927.1.3220	Tb927_01_v5.1	0.0340775	0.0302658	0.0182018	0	0.767516	GTPase activating protein of Rab-like GTPase, putative
Tb927.10.5930	Tb927_10_v5.1	0.0398709	0.0594408	0.0604815	0	0.767423	protein kinase, putative
Tb927.11.3830	Tb927_11_v5.1	0.0808697	0.0740633	0.0720527	0	0.767198	hypothetical protein, conserved
Tb927.11.10940	Tb927_11_v5.1	0.461075	0.457409	0.386795	0	0.767155	hypothetical protein, conserved
Tb927.4.4830	Tb927_04_v5.1	0.0442014	0.039123	0.0471712	0	0.766923	amino acid transporter, putative
Tb927.4.4850	Tb927_04_v5.1	0.0442014	0.0391265	0.0472128	0	0.766923	amino acid transporter, putative
Tb927.3.5030	Tb927_03_v5.1	0.0607179	0.0567606	0.0483033	0	0.766904	KU70 protein (KU70)
Tb927.7.1730	Tb927_07_v5.1	0.0506995	0.092016	0.451444	0	0.7663	60S ribosomal protein L7, putative
Tb927.5.3870	Tb927_05_v5.1	0.023672	0.0294658	0.0179393	0	0.766281	hypothetical protein, conserved
Tb927.8.5470	Tb927_08_v5.1		0.156319	0.432661	0	0.76554	flagellar calcium-binding protein,17 kDa calflagin,17 kDa calcimedin (Tb-17)
Tb927.11.2170	Tb927_11_v5.1	0.149479	0.140161	0.132489	0	0.765403	hypothetical protein, conserved
Tb927.11.19470	Tb927_11_RH_fork_v5.1	0.218751	0.187137	0.275295	0	0.765379	expression site-associated gene (ESAG, pseudogene), putative,expression site-associated gene 3 (ESAG3), frameshifted and degenerate
Tb927.10.1260	Tb927_10_v5.1	0.0755573	0.0651148	0.140415	0	0.764525	aspartyl-tRNA synthetase, putative
Tb927.6.3810	Tb927_06_v5.1	0.0832494	0.0707256	0.0878826	0	0.764436	hypothetical protein, conserved
Tb927.10.13720	Tb927_10_v5.1	0.020539	0.0586357	0.0860619	0	0.764291	RNA-binding protein, putative (RBP29)
Tb927.1.3180	Tb927_01_v5.1	0.0106462	0.0539587	0.297768	0	0.764008	40S ribosomal protein S11, putative
Tb927.7.3260	Tb927_07_v5.1	0.0976577	0.092734	0.134116	0	0.763476	expression site-associated gene (ESAG) protein, putative,expression site-associated gene 7 (ESAG7) protein, putative
Tb927.9.5840	Tb927_09_v5.1	0.0162306	0.0528299	0.198002	0	0.763236	unspecified product (TRYP1)
Tb927.11.10280	Tb927_11_v5.1	0.0921581	0.0884714	0.109497	0	0.762936	zinc carboxypeptidase, putative,metallo- peptidase, Clan MC, Family M14
Tb927.11.13460	Tb927_11_v5.1	0.12832	0.114888	0.126293	0	0.762702	hypothetical protein, conserved
Tb927.1.3260	Tb927_01_v5.1	0.0738099	0.0985963	0.147574	0	0.762522	hypothetical protein, conserved
Tb927.10.7590	Tb927_10_v5.1	0.0454543	0.0430318	0.0341261	0	0.762453	hypothetical protein, conserved
Tb927.7.770	Tb927_07_v5.1	0.130564	0.121095	0.115054	0	0.762223	hypothetical protein, conserved
Tb927.10.16170	Tb927_10_v5.1	0.107563	0.110715	0.0864242	0	0.762133	potassium voltage-gated channel, putative
Tb927.10.8080	Tb927_10_v5.1	0.0267444	0.0572804	0.0542579	0	0.761977	hypothetical protein, conserved
Tb927.10.11520	Tb927_10_v5.1	0.106843	0.102	0.0790751	0	0.761798	hypothetical protein, conserved
Tb927.11.15050	Tb927_11_v5.1	0.0721965	0.0574279	0.0678986	0	0.760184	hypothetical protein, conserved
Tb927.7.3980	Tb927_07_v5.1	0.0197457	0.0514941	0.038111	0	0.759949	immunodominant antigen, putative,tc40 antigen-like
Tb927.10.7200	Tb927_10_v5.1	0.0544767	0.0532271	0.0217401	0	0.759918	hypothetical protein, conserved
Tb927.11.1770	Tb927_11_v5.1	0.0670803	0.0631315	0.0616743	0	0.759452	hypothetical protein, conserved
Tb927.6.2740	Tb927_06_v5.1	0.0292641	0.0710168	0.103509	0	0.759166	pyridoxal kinase (pdxK)
Tb927.4.1260	Tb927_04_v5.1	0.0480834	0.0451327	0.0187308	0	0.759132	hypothetical protein, conserved
Tb927.1.3080	Tb927_01_v5.1	0.158897	0.158878	0.148804	0	0.757715	hypothetical protein, unlikely
Tb927.11.6350	Tb927_11_v5.1	0.017886	0.0546376	0.075267	0	0.757501	AAA ATPase, putative
[truncated: 8,029 more rows]

## Sheet: Raw Counts
	Sample Names
GeneID	Culture1	Culture2	BloodA	BloodB	FatA	FatB	FatC
BSD_cds	3754	1558	2	3	0	0	0
CAA25971.1	2	1	1255369	1736041	134294	17627	91629
GFP_ORF	0	0	0	0	0	0	0
HYGRO	42	53	40	101	48	5	59
Luciferase_ORF	15	14	0	1	0	0	0
NEO	3098	4224	605	703	455	92	285
PHLEO	0	1	0	0	0	0	0
PURO	15	44	0	0	0	0	0
Tb04.24M18.150	342	282	339	609	38	8	58
Tb04.3I12.100	615	533	181	292	45	4	14
Tb05.30F7.410	5	6	3	7	1	0	0
Tb06.3A7.270	1040	588	287	512	153	20	143
Tb06.3A7.960	2525	1898	909	1151	234	26	250
Tb07.26A24.210	516	522	307	242	17	3	49
Tb07.30D13.110	3626	3973	726	1100	452	34	346
Tb07.30D13.130	1378	2607	535	1083	282	24	277
Tb07.30D13.160	3576	4335	678	1057	485	38	370
Tb07.30D13.180	1686	3062	601	1212	401	38	330
Tb07.30D13.60	3996	4399	753	1150	481	37	375
Tb07.30D13.80	1616	2955	582	1182	394	40	336
Tb11.01.2730	2868	1482	1120	1850	702	35	418
Tb11.01.6240	4228	3828	7984	8256	249	50	316
Tb11.01.6250	4724	4905	2964	3563	577	69	696
Tb11.02.5090	1136	1034	481	541	129	9	209
Tb11.02.5105	990	714	343	487	100	17	144
Tb11.02.5360	290	365	90	124	51	14	85
Tb11.02.5370	722	629	283	413	95	23	212
Tb11.02.5380	963	847	291	490	307	47	319
Tb11.02.5390	832	625	385	579	287	25	201
Tb11.02.5400	781	325	296	708	108	15	98
Tb11.02.5410	350	238	122	179	56	13	62
Tb11.02.5420	2094	1655	669	1426	436	57	386
Tb11.02.5430	379	73	128	242	65	12	54
Tb11.02.5440	628	858	293	390	211	34	208
Tb11.09.0001	0	0	0	0	0	0	0
Tb11.1431	0	0	0	0	0	0	1
Tb11.1441	0	0	0	0	0	0	0
Tb11.1451	0	0	0	0	0	0	0
Tb11.1480	0	0	0	0	0	0	0
Tb11.15.0005	0	0	0	1	0	0	0
Tb11.15.0006	0	1	5407	4782	212	36	282
Tb11.15.0007	0	0	1	1	0	0	0
Tb11.15.0008	26	24	109	117	18	0	23
Tb11.1720	48	12	158	109	5	0	26
Tb11.57.0047	0	0	0	0	0	0	0
Tb11.57.0049	0	0	0	0	0	1	0
Tb11.57.0050	48	34	42	34	19	2	36
Tb11.v4.0039	137	96	11	15	36	0	10
Tb11.v4.0041	6	2	0	0	0	0	0
Tb11.v4.0062	0	0	0	1	0	0	0
Tb427.BES10.0	532	409	320	549	95	9	78
Tb427.BES10.1	8961	4381	8965	13977	10870	585	5898
Tb427.BES10.2	12510	6347	13315	20421	19157	949	13378
Tb427.BES10.3	3619	3046	895	1275	1922	131	952
Tb427.BES10.5	13851	15678	6775	7411	775	117	1157
Tb427.BES10.7	2069	2489	979	1183	792	64	696
Tb427.BES10.8	3	7	256	186	7	0	33
Tb427.BES122.1	3969	1854	5213	8713	3976	250	3132
Tb427.BES122.10	259	140	128	507	312	8	229
Tb427.BES122.2	5871	2835	6337	10501	6943	350	6686
Tb427.BES122.5	1601	2377	440	709	268	14	174
Tb427.BES122.6	2189	4689	927	1084	193	17	217
Tb427.BES122.7	4046	4950	1055	938	759	90	375
Tb427.BES122.8	1785	2756	445	691	266	12	149
Tb427.BES122.9	192	148	185	392	205	6	228
Tb427.BES126.1	217	385	89	91	19	3	25
Tb427.BES126.10	14066	14671	12026	12097	1739	280	2103
Tb427.BES126.12	2183	3176	662	1012	472	28	271
Tb427.BES126.2	7025	4382	5120	8185	5644	331	3421
Tb427.BES126.3	8537	4751	12851	19417	14498	742	12065
Tb427.BES126.4	3813	3092	835	1220	2009	142	1348
Tb427.BES126.6	1853	3348	653	947	267	14	186
Tb427.BES126.7	3875	7870	1518	1632	290	32	297
Tb427.BES126.8	2726	5840	2211	2468	348	45	400
Tb427.BES126.9	19387	24098	2034	1981	943	105	678
Tb427.BES129.1	1217	1123	141	180	143	21	192
Tb427.BES129.10	22722	28793	2077	2018	1000	112	674
Tb427.BES129.11	40489	44841	5379	6234	801	99	973
Tb427.BES129.13	22037	21835	562	680	357	28	371
Tb427.BES129.2	40827	21103	5536	9752	5381	299	3768
Tb427.BES129.3	44362	21662	5260	9469	5223	298	3607
Tb427.BES129.4	48320	29337	5374	9413	7775	413	5812
Tb427.BES129.5	18516	20208	1182	1594	2359	138	1352
Tb427.BES129.7	6583	14629	464	674	272	17	163
Tb427.BES129.8	45031	29909	3056	2854	291	35	292
Tb427.BES129.9	5120	10582	1421	1678	284	26	276
Tb427.BES134.1	369	416	134	209	78	8	55
Tb427.BES134.2	5084	2869	13345	21160	11486	669	7032
Tb427.BES134.3	6205	3150	12261	18894	12324	677	7240
Tb427.BES134.4	3420	4234	1087	1559	2189	182	1373
Tb427.BES28.1	30373	15557	9648	15454	10467	583	6788
Tb427.BES28.10	6660	9019	1782	1807	558	61	446
Tb427.BES28.11	12987	15139	5498	6091	743	109	901
Tb427.BES28.13	4291	5092	1321	1709	1044	79	770
Tb427.BES28.2	30435	15612	10807	17085	11269	607	7222
Tb427.BES28.3	30368	15601	10836	17035	11284	611	7219
Tb427.BES28.4	34406	19388	7219	11875	12386	649	9012
Tb427.BES28.5	14985	16955	1151	1492	2439	122	1444
Tb427.BES28.7	3066	6294	595	904	338	20	215
Tb427.BES28.8	39712	27077	4031	3992	352	45	359
Tb427.BES28.9	3435	6689	1453	1685	248	25	240
Tb427.BES29.1	217	381	92	92	21	3	25
Tb427.BES29.2	9239	4855	14658	21625	16172	836	14311
Tb427.BES29.3	5025	2538	8017	13095	8224	434	4677
Tb427.BES29.4	3952	3349	732	1012	2235	147	1207
Tb427.BES29.6	16421	18386	7431	8145	1004	127	1129
Tb427.BES29.8	4471	6330	1050	1372	971	77	829
Tb427.BES40.1	42	53	42	116	48	5	59
Tb427.BES40.10	10427	13542	2212	2153	962	122	779
Tb427.BES40.11	1446	3117	205	167	33	4	41
Tb427.BES40.12	658	1226	155	243	21	4	23
Tb427.BES40.13	3491	7278	679	1055	405	24	284
Tb427.BES40.14	2751	6263	2165	2312	403	43	398
Tb427.BES40.15	2965	6182	2457	2665	394	43	447
Tb427.BES40.16	4538	5953	1126	905	633	80	346
Tb427.BES40.17	1710	3709	220	184	38	4	42
Tb427.BES40.18	17372	14424	7389	7867	1027	139	1296
Tb427.BES40.2	28387	14953	8424	13853	7955	438	5456
Tb427.BES40.20	7413	7613	867	1080	832	56	593
Tb427.BES40.3	31039	15864	7378	12073	10412	526	7135
Tb427.BES40.6	1611	3290	229	188	41	4	42
Tb427.BES40.7	2900	5434	672	965	319	25	220
Tb427.BES40.8	37438	26164	4218	4208	359	43	356
Tb427.BES40.9	2817	5938	2358	2488	387	42	431
Tb427.BES4.1	6131	3418	16840	25548	13466	803	8258
Tb427.BES4.10	909	1253	263	308	76	7	101
Tb427.BES4.2	7386	4147	15816	23427	13902	760	8083
Tb427.BES4.3	3435	3560	1235	1741	1966	112	1284
Tb427.BES4.6	1888	4283	926	995	210	13	244
Tb427.BES4.7	3895	4007	1101	933	528	66	315
Tb427.BES4.8	7145	7550	6366	6248	583	89	752
Tb427.BES56.1	204	368	85	92	19	3	25
Tb427.BES56.10	17372	14424	7389	7867	1027	139	1296
Tb427.BES56.12	13446	13519	752	915	460	35	385
Tb427.BES56.2	8872	4479	16285	24643	21778	1113	15167
Tb427.BES56.3	5422	2517	8321	12401	10872	613	6220
Tb427.BES56.4	3211	2504	816	1190	1759	129	970
Tb427.BES56.6	3403	7046	679	1057	406	24	284
Tb427.BES56.7	2503	5749	1977	2127	381	41	354
Tb427.BES56.8	3153	6139	1445	1648	293	28	274
Tb427.BES59.1	204	366	86	91	19	3	25
Tb427.BES59.11	1011	1339	246	273	85	6	83
Tb427.BES59.2	6191	3918	13803	22218	11450	702	6218
Tb427.BES59.3	7534	4170	16618	25426	17221	914	10173
Tb427.BES59.4	3566	3019	1063	1526	1957	157	1147
Tb427.BES59.7	2254	4881	1206	1255	212	18	252
Tb427.BES59.9	11027	12376	2196	2388	222	21	378
Tb427.BES64.1	7955	3531	5669	7939	4998	274	3861
Tb427.BES65.1	7027	4331	9178	14279	9762	479	8999
Tb427.BES65.11	11941	11333	603	735	421	34	354
Tb427.BES65.2	5323	3320	11048	17099	12896	653	10562
Tb427.BES65.3	3660	2474	963	1362	1818	137	931
Tb427.BES65.5	3708	7436	755	1162	400	27	239
Tb427.BES65.6	40438	27257	4000	3938	351	44	359
Tb427.BES65.7	4835	9907	1560	1815	297	32	288
Tb427.BES65.8	7571	9989	2178	1983	1090	122	748
Tb427.BES65.9	17372	14424	7389	7869	1027	139	1296
Tb427.BES98.1	26495	13547	10080	15304	10008	544	6325
Tb427.BES98.11	11817	11203	583	710	409	33	355
Tb427.BES98.2	25704	12599	5727	9046	8948	461	6145
Tb427.BES98.3	17778	18462	1277	1751	2507	140	1404
Tb427.BES98.5	3360	6400	576	909	354	30	235
Tb427.BES98.6	40438	27257	4000	3938	351	44	359
Tb427.BES98.7	4450	9107	1425	1604	267	26	275
Tb427.BES98.9	15474	13266	7677	8359	1038	141	1306
Tb927.10.10	1	0	2	2	0	0	0
Tb927.10.100	776	852	983	1052	29	5	52
Tb927.10.1000	337	247	227	457	17	2	3
Tb927.10.10000	899	612	124	390	283	23	240
Tb927.10.10010	1387	3011	411	861	132	11	139
Tb927.10.10020	344	470	68	117	153	23	129
Tb927.10.10030	953	616	261	417	61	8	79
Tb927.10.10040	26	72	22	25	17	4	16
Tb927.10.10050	1208	267	568	1050	284	20	84
Tb927.10.10060	247	160	108	207	58	5	17
Tb927.10.10070	892	866	310	569	157	18	138
Tb927.10.10080	231	316	58	111	31	10	25
Tb927.10.10090	929	1000	351	492	234	41	223
Tb927.10.1010	36	5	3	8	1	0	0
Tb927.10.10100	474	550	295	572	191	17	102
Tb927.10.10110	842	1128	447	750	25	7	52
Tb927.10.10120	1477	1373	633	1054	224	31	180
Tb927.10.10130	1004	1055	468	709	178	22	197
Tb927.10.10140	7244	7107	3141	3701	257	95	205
Tb927.10.10150	642	729	224	420	92	21	77
Tb927.10.10160	1366	1666	493	919	143	15	127
Tb927.10.10170	888	679	308	497	140	30	261
Tb927.10.10180	837	1084	401	632	78	14	175
Tb927.10.10190	511	497	243	382	395	37	281
Tb927.10.1020	21	22	4	15	1	0	0
Tb927.10.10200	608	376	417	870	102	9	84
Tb927.10.10210	108	125	61	216	13	0	9
Tb927.10.10220	91	149	80	344	11	1	6
Tb927.10.10230	55	67	73	223	13	4	14
Tb927.10.10240	88	123	39	153	12	0	18
Tb927.10.10250	322	1399	150	357	51	2	72
Tb927.10.10260	582	1857	312	704	118	5	136
Tb927.10.10270	5	6	4	5	1	0	0
Tb927.10.10280	19732	17302	37910	94593	9242	1013	4123
Tb927.10.10290	1777	2434	868	1424	114	21	157
Tb927.10.1030	6198	4173	4129	3455	606	53	481
Tb927.10.10300	534	374	177	221	137	16	145
Tb927.10.10310	969	623	319	559	140	30	184
Tb927.10.10320	1045	839	321	485	113	8	113
Tb927.10.10330	1016	981	775	1140	98	22	161
Tb927.10.10340	670	470	395	672	350	47	197
Tb927.10.10350	765	340	354	670	215	20	103
Tb927.10.10360	35413	32479	9443	23855	11049	895	4575
Tb927.10.10370	2370	3299	1284	1975	158	35	254
Tb927.10.10380	2093	1838	1288	1479	324	38	266
Tb927.10.10390	1166	1748	379	769	501	53	351
Tb927.10.1040	8552	6492	5454	4817	686	62	573
Tb927.10.10400	804	696	285	361	131	21	155
Tb927.10.10410	1006	890	446	705	78	20	113
Tb927.10.10420	967	796	319	525	102	10	123
Tb927.10.10430	914	1103	488	716	44	13	87
Tb927.10.10440	480	279	184	287	153	14	155
Tb927.10.10450	49664	41551	20812	24158	1161	435	1785
Tb927.10.10460	40717	73898	7951	9123	1373	465	1767
Tb927.10.10470	49741	103832	10595	12541	1658	549	2231
Tb927.10.10480	49436	103620	10538	12473	1640	544	2217
Tb927.10.10490	49741	103832	10595	12541	1658	549	2231
Tb927.10.1050	7998	7003	5957	5113	588	53	505
Tb927.10.10500	41022	74110	8008	9191	1391	470	1781
Tb927.10.10510	49741	103832	10595	12541	1658	549	2231
Tb927.10.10520	49436	103620	10538	12473	1640	544	2217
Tb927.10.10530	49741	103832	10595	12541	1658	549	2231
Tb927.10.10540	49741	103832	10595	12541	1658	549	2231
Tb927.10.10550	49741	103832	10595	12541	1658	549	2231
Tb927.10.10560	49741	103832	10595	12541	1658	549	2231
Tb927.10.10570	41022	74110	8008	9191	1391	470	1781
Tb927.10.10580	49741	103832	10595	12541	1658	549	2231
Tb927.10.10590	49357	102426	10445	12389	1602	539	2163
Tb927.10.1060	1482	1041	718	1172	538	64	301
Tb927.10.10600	797	1411	177	241	72	4	90
Tb927.10.10610	336	492	52	74	51	5	30
Tb927.10.10620	1091	864	723	946	190	33	238
Tb927.10.10630	1230	926	791	1071	172	26	226
Tb927.10.10640	914	683	235	309	53	6	94
Tb927.10.10650	393	365	206	231	127	16	118
Tb927.10.10660	1462	1845	1486	1728	36	5	62
Tb927.10.10670	128	199	81	201	25	3	17
Tb927.10.10680	391	304	149	197	69	15	89
Tb927.10.10690	237	266	108	214	60	13	56
Tb927.10.1070	104	279	58	122	72	6	59
Tb927.10.10700	536	737	245	347	68	15	143
Tb927.10.10710	845	1184	359	573	203	26	117
Tb927.10.10720	525	773	197	406	261	26	252
Tb927.10.10730	1109	723	372	643	432	44	436
Tb927.10.10740	764	313	632	711	74	16	71
Tb927.10.10750	1998	1167	1102	1746	353	45	255
Tb927.10.10760	776	739	1175	1101	22	2	52
Tb927.10.10770	1318	2385	1185	1692	202	21	159
Tb927.10.10780	1004	840	477	731	196	19	185
Tb927.10.10790	487	439	242	307	21	4	41
Tb927.10.1080	39571	43267	14077	16304	5512	596	6122
Tb927.10.10800	167	324	73	120	66	8	61
Tb927.10.10810	99	64	69	138	83	11	64
Tb927.10.10820	1272	1431	443	714	114	18	108
Tb927.10.10830	455	456	118	198	126	12	190
Tb927.10.10840	381	573	186	263	119	25	146
Tb927.10.10850	1023	937	226	315	391	47	239
Tb927.10.10860	26	40	4	10	13	0	2
Tb927.10.10870	714	588	259	392	98	15	123
Tb927.10.10880	2982	2243	1527	1971	724	68	632
Tb927.10.10890	27333	62382	7728	13944	8578	1437	10972
Tb927.10.1090	40508	44629	14552	16666	5624	611	6218
Tb927.10.10900	27333	62382	7728	13944	8578	1437	10972
Tb927.10.10910	26996	60861	7664	13845	8464	1421	10903
Tb927.10.10920	26892	61277	7569	13631	8434	1416	10821
Tb927.10.10930	26302	58589	7413	13423	8108	1360	10552
Tb927.10.10940	26890	60538	7618	13779	8462	1413	10838
Tb927.10.10950	26890	60538	7618	13779	8462	1413	10838
Tb927.10.10960	26890	60538	7618	13779	8462	1413	10838
Tb927.10.10970	25716	56721	7093	12667	8121	1358	10489
Tb927.10.10980	25330	55249	6847	12286	8259	1381	10720
Tb927.10.10990	937	1323	558	739	86	18	88
Tb927.10.110	2494	1079	1162	1366	157	24	125
Tb927.10.1100	29044	29142	13169	13109	5244	428	5636
Tb927.10.11000	1348	1671	499	806	77	16	70
Tb927.10.11010	487	809	183	303	106	13	49
Tb927.10.11020	922	947	297	414	119	30	85
Tb927.10.11030	1852	791	325	588	107	16	132
Tb927.10.11040	557	343	131	258	166	18	133
Tb927.10.11050	639	780	413	630	122	16	124
Tb927.10.11060	566	1118	265	312	42	4	76
Tb927.10.11070	696	635	332	414	106	21	137
Tb927.10.11080	812	340	727	969	1171	48	164
Tb927.10.11090	1483	1668	762	1282	162	33	114
Tb927.10.1110	602	394	446	846	113	13	93
Tb927.10.11100	428	556	180	448	130	25	116
Tb927.10.11110	507	482	110	205	176	26	138
Tb927.10.11120	893	775	535	651	70	12	122
Tb927.10.11130	1233	1161	228	292	96	23	123
Tb927.10.11140	1467	919	393	667	699	73	515
Tb927.10.11150	340	260	89	134	85	28	131
Tb927.10.11160	1344	1583	461	616	105	13	170
Tb927.10.11170	1279	787	297	515	301	50	228
Tb927.10.11180	824	631	415	548	139	27	138
Tb927.10.11190	1531	916	549	1090	273	22	312
Tb927.10.1120	521	243	347	386	175	11	90
Tb927.10.11200	421	364	132	278	62	4	56
Tb927.10.11210	258	196	113	181	58	19	110
Tb927.10.11220	2180	1221	638	1638	115	10	122
Tb927.10.11230	582	526	399	497	34	6	65
Tb927.10.11240	1876	2801	1362	1365	288	18	256
Tb927.10.11250	3802	2821	2485	2994	541	58	312
Tb927.10.11260	3508	2974	1723	2387	108	18	193
Tb927.10.11270	1294	1666	490	727	85	12	108
Tb927.10.11280	233	259	62	78	7	3	3
Tb927.10.11290	778	558	333	504	86	4	106
Tb927.10.1130	315	526	140	233	132	14	160
Tb927.10.11300	19562	16026	7240	7975	1113	234	1278
Tb927.10.11310	2118	2313	1278	1712	331	41	307
Tb927.10.11320	306	171	348	430	62	8	40
Tb927.10.11330	3500	3344	1145	1705	299	39	373
Tb927.10.11340	855	348	130	202	361	58	248
Tb927.10.11350	453	269	142	198	55	10	83
Tb927.10.11360	1581	1778	1158	1329	225	26	249
Tb927.10.11370	1014	1245	570	623	112	11	163
Tb927.10.11380	739	664	209	325	50	6	91
Tb927.10.11390	26274	29834	14258	16240	4294	439	6448
Tb927.10.1140	1210	1152	560	1028	91	17	85
Tb927.10.11400	752	750	533	540	73	23	189
Tb927.10.11410	637	947	358	574	69	13	98
Tb927.10.11420	471	424	144	267	209	18	216
Tb927.10.11430	584	407	331	502	54	17	126
Tb927.10.11440	256	130	182	197	204	13	42
Tb927.10.11450	207	79	111	150	61	9	33
Tb927.10.11460	103	131	42	68	22	2	11
Tb927.10.11470	780	494	276	560	175	40	139
Tb927.10.11480	545	441	193	344	163	18	80
Tb927.10.11490	81	112	44	75	27	5	29
Tb927.10.1150	1210	978	505	746	286	29	250
Tb927.10.11500	431	484	110	197	82	7	108
Tb927.10.11510	275	217	114	241	101	12	69
Tb927.10.11520	627	682	139	210	74	10	109
Tb927.10.11530	967	933	189	253	89	7	119
Tb927.10.11540	24705	25778	7383	9936	4827	479	5066
Tb927.10.11550	469	674	533	851	141	13	114
Tb927.10.11560	729	631	225	317	126	19	180
Tb927.10.11570	909	764	554	590	124	18	185
Tb927.10.11580	2452	1638	1243	1938	365	44	395
Tb927.10.11590	1472	1079	486	665	360	30	192
Tb927.10.1160	1222	1034	507	749	143	18	201
Tb927.10.11600	442	323	216	358	149	23	113
Tb927.10.11610	237	193	57	83	49	6	100
Tb927.10.11620	586	389	240	409	96	23	116
Tb927.10.11630	65	1	43	128	42	4	25
Tb927.10.11640	748	491	235	432	102	13	128
Tb927.10.11650	252	264	83	204	43	11	43
Tb927.10.11660	1279	1515	785	1053	134	15	185
Tb927.10.11670	1314	1219	620	988	78	13	109
Tb927.10.11680	599	566	332	506	187	14	140
Tb927.10.11690	872	976	383	600	143	17	178
Tb927.10.1170	2689	1747	956	1513	945	78	455
Tb927.10.11700	620	585	266	466	78	12	35
Tb927.10.11710	988	458	220	263	96	15	129
Tb927.10.11720	1075	715	601	1144	225	31	176
Tb927.10.11730	467	421	204	330	209	19	158
Tb927.10.11740	202	94	49	90	38	4	41
Tb927.10.11750	685	400	395	678	143	19	148
Tb927.10.11760	379	107	326	489	128	11	34
Tb927.10.11770	409	511	200	214	184	23	132
Tb927.10.11780	1456	924	1019	1608	224	33	133
Tb927.10.11790	1205	987	1269	1379	17	2	37
Tb927.10.1180	1138	857	498	674	221	14	207
Tb927.10.11800	531	585	378	645	111	15	120
Tb927.10.11810	947	1020	480	709	112	17	120
Tb927.10.11820	591	460	264	322	86	12	63
Tb927.10.11830	1087	1320	542	575	92	19	85
Tb927.10.11840	206	256	80	138	42	7	27
Tb927.10.11850	843	907	571	717	84	21	63
Tb927.10.11860	2174	2572	2623	3169	817	68	1153
Tb927.10.11870	982	960	408	647	265	19	317
Tb927.10.11880	724	799	630	951	85	23	96
Tb927.10.11890	662	1199	246	495	123	16	76
Tb927.10.1190	267	346	159	273	40	10	26
Tb927.10.11900	1153	1418	628	1006	72	9	107
Tb927.10.11910	1026	1285	491	799	158	25	190
Tb927.10.11920	721	1185	283	451	212	15	249
Tb927.10.11930	267	391	41	69	38	10	30
Tb927.10.11940	1064	479	375	524	111	11	108
Tb927.10.11950	641	308	346	468	58	11	125
Tb927.10.11960	858	612	723	995	173	19	134
Tb927.10.11970	658	889	342	780	369	16	161
Tb927.10.11980	654	889	626	598	63	15	89
Tb927.10.11990	649	1010	284	524	103	9	174
Tb927.10.120	111	61	82	116	28	4	25
Tb927.10.1200	1252	1373	568	707	255	25	288
Tb927.10.12000	136	264	52	79	44	6	54
Tb927.10.12010	1606	2705	303	355	366	29	394
Tb927.10.12020	822	813	532	737	51	11	92
Tb927.10.12030	649	125	516	1052	81	5	15
Tb927.10.12040	605	164	586	702	74	11	20
Tb927.10.12050	491	367	220	388	106	13	183
Tb927.10.12060	494	175	264	331	23	6	3
Tb927.10.12070	430	256	131	194	24	3	16
Tb927.10.12080	234	269	60	79	48	9	85
Tb927.10.12090	4856	2447	1996	3643	200	8	242
Tb927.10.1210	1091	851	847	1376	187	16	125
Tb927.10.12100	645	147	180	254	33	12	37
Tb927.10.12110	54	103	45	98	31	3	15
Tb927.10.12120	1053	708	832	1216	285	36	203
Tb927.10.12130	556	623	212	349	46	13	58
Tb927.10.12140	572	432	237	498	100	20	87
Tb927.10.12150	280	280	180	246	18	7	25
Tb927.10.12160	175	123	117	184	50	8	27
Tb927.10.12170	984	585	571	818	84	12	49
Tb927.10.12180	507	591	297	474	35	7	29
Tb927.10.12190	216	291	171	186	81	10	57
Tb927.10.1220	39	45	13	27	9	1	16
Tb927.10.12200	832	772	455	604	169	10	134
Tb927.10.12210	953	437	304	599	106	14	107
Tb927.10.12220	870	736	649	792	142	17	187
Tb927.10.12230	886	1430	518	752	83	12	98
Tb927.10.12240	612	871	325	576	191	22	127
Tb927.10.12250	1081	1310	599	780	99	25	140
Tb927.10.12260	1031	941	376	900	347	23	174
Tb927.10.12270	113	166	35	123	74	4	86
Tb927.10.12280	43	26	17	42	6	0	10
Tb927.10.12290	769	1069	117	259	298	37	268
Tb927.10.1230	2436	2268	465	1029	295	31	312
Tb927.10.12300	78	225	28	72	20	4	20
Tb927.10.12310	2019	2300	557	860	128	32	157
Tb927.10.12320	692	634	355	490	52	13	75
Tb927.10.12330	2743	3055	625	623	139	13	145
Tb927.10.12340	357	482	163	165	23	18	24
Tb927.10.12350	1100	1040	626	746	100	8	99
Tb927.10.12360	413	412	195	382	103	7	62
Tb927.10.12370	282	293	126	282	44	11	24
Tb927.10.12380	1408	1810	1194	1167	169	34	222
Tb927.10.12390	2064	1370	1080	1723	122	20	153
Tb927.10.1240	947	1020	358	479	117	10	88
Tb927.10.12400	166	220	106	152	21	6	24
Tb927.10.12410	1771	1318	611	829	120	22	138
Tb927.10.12420	936	1729	373	417	58	14	73
Tb927.10.12430	1844	2393	895	1712	344	33	245
Tb927.10.12440	638	755	176	210	60	17	58
Tb927.10.12450	339	543	140	248	75	9	63
Tb927.10.12460	1319	1791	564	1041	154	9	141
Tb927.10.12470	356	344	186	293	138	18	115
Tb927.10.12480	199	364	135	207	171	12	147
Tb927.10.12490	715	592	458	790	419	43	332
Tb927.10.1250	1523	1484	350	596	147	21	207
Tb927.10.12500	2250	2245	1058	1536	1098	127	602
Tb927.10.12510	2427	2550	1062	1546	1194	154	694
Tb927.10.12520	1209	1903	967	1036	399	32	335
Tb927.10.12530	633	776	653	781	96	13	110
Tb927.10.12540	1008	1071	595	714	184	12	164
Tb927.10.12550	548	420	282	366	24	3	17
Tb927.10.12560	15	7	2	34	0	0	0
Tb927.10.12570	19	25	9	54	0	0	1
Tb927.10.12580	15	15	4	28	0	2	0
Tb927.10.12590	3482	4206	3714	5794	592	105	1634
Tb927.10.1260	656	625	245	515	147	24	226
Tb927.10.12600	1584	1345	494	754	170	41	129
Tb927.10.12610	263	87	91	113	29	3	58
Tb927.10.12620	275	147	192	331	87	12	64
Tb927.10.12630	900	698	541	656	72	26	92
Tb927.10.12640	753	410	635	882	135	17	54
Tb927.10.12650	39	2	5	7	1	2	2
Tb927.10.12660	38	8	14	18	13	1	2
Tb927.10.12670	867	278	524	808	54	5	9
Tb927.10.12680	24571	24857	10633	11660	2980	281	3665
Tb927.10.12690	1194	1674	570	763	162	23	158
Tb927.10.1270	840	745	241	427	56	22	78
Tb927.10.12700	1255	1127	333	676	686	44	365
Tb927.10.12710	11313	9088	2244	4326	2001	227	1868
Tb927.10.12720	757	824	389	476	131	20	153
Tb927.10.12730	539	904	170	212	81	5	25
Tb927.10.12740	281	198	148	267	169	6	61
Tb927.10.12750	312	290	259	216	15	0	8
Tb927.10.12760	34	1	19	47	2	0	0
Tb927.10.12770	14	10	32	32	6	1	3
Tb927.10.12780	167	56	89	134	35	2	18
Tb927.10.12790	1203	889	485	381	48	8	20
Tb927.10.1280	1804	1883	711	1085	38	7	45
Tb927.10.12800	445	166	174	226	76	6	17
Tb927.10.12810	537	1106	362	429	222	36	223
Tb927.10.12820	2077	1441	1265	1827	478	85	229
Tb927.10.12830	721	433	303	406	64	9	64
Tb927.10.12840	533	654	132	386	454	32	165
Tb927.10.12850	6584	5601	1040	1843	2542	155	1907
Tb927.10.12860	1286	875	542	835	55	17	66
Tb927.10.12870	1153	849	745	1282	287	36	137
Tb927.10.12880	809	973	269	354	139	24	204
Tb927.10.12890	3142	3376	1118	1729	443	73	370
Tb927.10.1290	337	170	74	132	12	6	21
Tb927.10.12900	553	391	247	315	84	5	99
Tb927.10.12910	758	592	503	835	164	20	144
Tb927.10.12920	860	442	380	531	125	20	127
Tb927.10.12930	445	341	106	171	135	11	104
Tb927.10.12940	398	342	292	442	363	23	163
Tb927.10.12950	1763	1452	584	829	266	40	249
Tb927.10.12960	2426	2370	682	899	543	50	528
Tb927.10.12970	742	495	371	527	50	12	105
Tb927.10.12980	1319	1510	784	985	320	41	303
Tb927.10.12990	1263	1198	744	943	96	14	144
Tb927.10.130	159	141	227	216	9	5	4
Tb927.10.1300	138	123	35	68	59	4	75
Tb927.10.13000	1254	1023	1343	1710	204	19	181
Tb927.10.13010	190	216	121	229	69	9	89
Tb927.10.13020	2159	2338	1493	1558	238	32	197
Tb927.10.13030	1522	905	1215	1291	149	20	195
Tb927.10.13040	791	871	178	389	99	13	45
Tb927.10.13050	7	7	3	14	0	0	0
Tb927.10.13060	28	21	1	17	0	0	11
Tb927.10.13070	841	617	357	828	213	25	123
Tb927.10.13080	469	316	393	437	38	1	9
Tb927.10.13090	613	569	333	652	235	30	115
Tb927.10.1310	877	746	355	553	127	27	124
Tb927.10.13100	497	686	331	406	70	34	67
Tb927.10.13110	1416	855	373	477	98	15	69
Tb927.10.13120	207	329	62	140	62	6	62
Tb927.10.13130	471	244	111	162	57	15	63
Tb927.10.13140	1932	1596	861	1244	178	18	223
Tb927.10.13150	598	487	185	416	137	24	137
Tb927.10.13160	1104	990	502	732	62	15	81
Tb927.10.13170	123	136	24	39	68	11	28
Tb927.10.13180	1098	1547	355	969	474	43	370
Tb927.10.13190	330	200	94	177	84	14	99
Tb927.10.1320	1151	928	589	832	171	25	196
Tb927.10.13200	1424	1253	689	846	167	31	185
Tb927.10.13210	1017	979	584	679	110	27	103
Tb927.10.13220	645	821	184	361	86	40	66
Tb927.10.13230	186	109	101	161	18	2	10
Tb927.10.13240	1254	1935	808	1088	108	27	114
Tb927.10.13250	447	252	467	764	418	46	172
Tb927.10.13260	963	814	315	517	346	45	203
Tb927.10.13270	863	871	376	695	103	13	72
Tb927.10.13280	3136	2084	984	1516	870	53	528
Tb927.10.13290	1074	1888	321	499	106	22	100
Tb927.10.1330	918	772	320	475	32	17	134
Tb927.10.13300	518	268	238	274	71	18	107
Tb927.10.13310	614	812	241	325	203	11	249
Tb927.10.13320	962	676	434	629	127	17	285
Tb927.10.13330	267	84	201	352	268	14	134
Tb927.10.13340	793	680	301	454	63	3	40
Tb927.10.13350	615	592	237	424	129	25	93
Tb927.10.13360	1256	776	391	760	241	31	152
Tb927.10.13370	1025	967	212	432	101	17	158
Tb927.10.13380	880	893	421	409	72	10	77
Tb927.10.13390	400	486	213	435	249	26	199
Tb927.10.1340	603	563	188	418	131	19	162
Tb927.10.13400	768	763	324	511	77	13	62
Tb927.10.13410	956	1075	636	654	8	4	18
Tb927.10.13420	78	84	59	55	13	1	15
Tb927.10.13430	126	79	105	171	22	4	19
Tb927.10.13440	355	241	174	232	81	17	84
Tb927.10.13450	338	172	117	192	67	9	27
Tb927.10.13460	77	20	37	46	5	2	4
Tb927.10.13470	498	474	395	603	106	12	117
Tb927.10.13480	192	387	87	120	275	19	227
Tb927.10.13490	204	279	46	86	76	11	76
Tb927.10.1350	598	750	227	330	67	22	63
Tb927.10.13500	34138	32654	16009	26070	5849	556	5729
Tb927.10.13510	958	1125	319	476	296	23	215
Tb927.10.13520	560	494	232	395	385	22	292
Tb927.10.13530	2675	2312	890	1223	170	13	166
Tb927.10.13540	677	456	498	838	149	17	65
Tb927.10.13550	851	687	566	984	139	36	143
Tb927.10.13560	885	1780	529	1047	174	13	209
Tb927.10.13570	1932	1816	959	1521	204	31	380
Tb927.10.13580	3510	2434	788	967	212	24	190
Tb927.10.13590	1941	1858	519	725	99	21	129
Tb927.10.1360	691	646	328	368	42	4	74
Tb927.10.13600	1114	588	296	617	52	6	95
Tb927.10.13610	771	467	526	779	124	20	59
Tb927.10.13620	482	534	189	374	153	18	144
Tb927.10.13630	3826	2413	1701	2461	331	56	242
Tb927.10.13640	1152	1469	519	1082	172	27	189
Tb927.10.13650	1060	625	445	598	127	12	221
Tb927.10.13660	813	570	296	467	72	9	38
Tb927.10.13670	939	1151	586	914	227	20	172
Tb927.10.13680	344	529	165	309	57	11	86
Tb927.10.13690	409	506	224	452	250	22	211
Tb927.10.1370	129	148	34	54	92	18	101
Tb927.10.13700	847	596	275	444	59	3	57
Tb927.10.13710	3309	8909	1463	1566	396	44	444
Tb927.10.13720	2981	2638	672	1241	539	52	466
Tb927.10.13730	817	793	241	341	187	12	168
Tb927.10.13740	535	758	425	699	332	24	158
Tb927.10.13750	1055	1055	491	671	118	20	92
Tb927.10.13760	825	906	306	467	77	11	95
Tb927.10.13770	1406	1926	449	647	125	20	191
Tb927.10.13780	237	93	130	181	168	19	27
Tb927.10.13790	838	325	388	585	564	81	288
Tb927.10.1380	516	632	196	395	151	18	120
Tb927.10.13800	331	136	84	130	164	17	62
Tb927.10.13810	727	909	274	420	56	12	142
Tb927.10.13820	1373	1583	766	1103	160	20	288
Tb927.10.13830	510	870	202	365	145	13	94
Tb927.10.13840	134	446	103	165	221	10	170
Tb927.10.13850	933	1138	535	777	175	26	223
Tb927.10.13860	925	1800	374	511	106	10	91
Tb927.10.13870	882	956	261	439	160	28	204
Tb927.10.13880	787	525	346	476	114	22	102
Tb927.10.13890	579	271	188	299	52	9	33
Tb927.10.1390	1779	2667	551	900	61	23	57
Tb927.10.13900	1730	1519	644	1110	119	19	98
Tb927.10.13910	413	541	257	403	130	10	156
Tb927.10.13920	1733	2588	778	950	176	22	176
Tb927.10.13930	1974	2609	1029	1213	113	31	101
Tb927.10.13940	50	103	22	53	67	10	38
Tb927.10.13950	2306	1904	924	1231	151	21	243
Tb927.10.13960	1779	1167	831	1175	90	25	92
Tb927.10.13970	1296	2338	836	925	72	17	86
Tb927.10.13980	174	334	83	127	64	9	40
Tb927.10.13990	591	481	421	596	121	19	172
Tb927.10.140	35	37	6	13	1	0	3
Tb927.10.1400	718	774	222	440	130	35	135
Tb927.10.14000	255	297	206	476	112	8	70
Tb927.10.14010	1112	1609	398	702	117	23	152
Tb927.10.14020	1612	1444	722	811	86	16	89
Tb927.10.14030	7934	10134	3693	2797	1161	115	1267
Tb927.10.14040	3195	3323	2441	2198	552	57	391
Tb927.10.14050	428	436	198	214	11	1	5
Tb927.10.14060	3	0	2	11	0	0	0
Tb927.10.14070	811	1575	485	950	155	11	191
Tb927.10.14080	1931	1812	958	1521	204	31	375
Tb927.10.14090	3115	2870	930	1280	371	38	262
Tb927.10.1410	1309	1261	690	931	144	14	153
Tb927.10.14100	1257	1082	369	437	30	6	59
Tb927.10.14110	930	1073	507	850	71	10	69
Tb927.10.14120	1747	1906	146	222	128	18	119
Tb927.10.14130	378	568	40	86	98	7	86
Tb927.10.14140	26418	13964	2911	2557	1073	438	768
Tb927.10.14150	6979	3744	1961	3181	587	65	363
Tb927.10.14160	2163	1780	644	1160	343	92	203
Tb927.10.14170	1154	1746	331	615	167	33	98
Tb927.10.14180	637	924	247	343	378	54	266
Tb927.10.14190	1095	771	407	669	195	33	199
Tb927.10.1420	1895	1450	639	1350	376	33	251
Tb927.10.14200	251	487	220	320	160	14	129
Tb927.10.14210	1264	1929	350	527	193	28	248
Tb927.10.14220	629	502	645	982	326	25	307
Tb927.10.14230	1028	570	780	1181	175	32	160
Tb927.10.14240	652	394	281	355	179	35	125
Tb927.10.14250	550	683	251	369	111	12	179
Tb927.10.14260	1090	637	328	449	131	12	124
Tb927.10.14270	41	11	8	3	2	1	0
Tb927.10.14280	194	233	43	66	58	8	70
Tb927.10.14290	142	106	156	211	85	7	44
Tb927.10.1430	1853	1125	950	1162	279	28	137
Tb927.10.14300	651	252	658	1033	316	34	105
Tb927.10.14310	2174	3779	970	1509	264	41	288
Tb927.10.14320	321	226	216	361	83	24	64
Tb927.10.14330	1076	1293	407	766	285	44	231
Tb927.10.14340	1302	526	540	1008	150	38	140
Tb927.10.14350	115	284	47	61	61	10	89
Tb927.10.14360	980	965	304	433	133	23	93
Tb927.10.14370	640	377	127	164	80	12	88
Tb927.10.14380	1117	873	609	991	246	37	244
Tb927.10.14390	623	632	309	564	182	28	148
Tb927.10.1440	461	363	176	323	108	10	130
Tb927.10.14400	507	481	362	621	337	43	226
Tb927.10.14410	1125	990	450	733	140	27	154
Tb927.10.14420	818	421	354	611	240	26	119
Tb927.10.14430	607	315	294	594	214	17	86
Tb927.10.14440	799	871	260	444	73	11	119
Tb927.10.14450	71	78	54	112	25	4	37
Tb927.10.14460	910	627	697	1104	324	36	214
Tb927.10.14470	2186	806	898	1706	495	50	205
Tb927.10.14480	510	309	220	370	118	17	70
Tb927.10.14490	900	438	716	1227	152	24	116
Tb927.10.1450	47308	3016	56283	62927	4509	193	2018
Tb927.10.14500	1720	1774	825	1243	147	44	100
Tb927.10.14510	1191	1056	530	781	335	46	253
Tb927.10.14520	2057	1896	753	1034	134	24	141
Tb927.10.14530	2427	2057	722	980	358	43	400
Tb927.10.14540	65	113	78	82	7	0	34
Tb927.10.14550	52	11	33	45	12	1	2
Tb927.10.14560	1166	1108	486	655	182	32	221
Tb927.10.14570	1044	797	807	1077	154	29	174
Tb927.10.14580	18410	25068	6344	7523	2651	241	4374
Tb927.10.14590	820	1123	674	650	60	10	74
Tb927.10.1460	460	319	333	514	183	12	88
Tb927.10.14600	36527	38165	12269	13728	7208	667	9501
Tb927.10.14610	1737	650	855	1342	199	40	246
Tb927.10.14620	1149	1159	350	500	464	63	526
Tb927.10.14630	4455	2760	763	1428	1054	79	855
Tb927.10.14640	763	586	311	290	59	8	100
Tb927.10.14650	1160	849	384	493	73	16	114
Tb927.10.14660	1261	1458	1088	1017	219	38	309
Tb927.10.14670	1723	1721	1083	1386	128	6	115
Tb927.10.14680	540	906	120	263	127	12	86
Tb927.10.14690	601	526	396	403	290	26	187
Tb927.10.1470	972	827	255	453	154	37	153
Tb927.10.14700	2350	1762	663	960	440	67	549
Tb927.10.14710	37292	38886	12785	14104	7169	674	10038
Tb927.10.14720	1545	1723	739	980	136	18	99
Tb927.10.14730	2991	2389	1563	1963	702	68	570
Tb927.10.14740	1175	1362	367	525	475	65	548
Tb927.10.14750	4613	2849	784	1461	1117	81	881
Tb927.10.14760	12701	14340	2414	2657	665	80	558
Tb927.10.14770	1247	1444	973	1375	242	30	257
Tb927.10.14780	824	647	384	543	219	29	130
Tb927.10.14790	4618	2871	1358	1740	609	103	630
Tb927.10.1480	2516	3071	710	797	201	14	201
Tb927.10.14800	110	124	56	95	58	13	36
Tb927.10.14810	2252	2847	460	688	443	54	539
Tb927.10.14820	6881	4016	1355	2515	703	97	605
Tb927.10.14830	6881	4016	1355	2515	703	97	605
Tb927.10.14840	6881	4016	1355	2515	703	97	605
Tb927.10.14850	1	6	0	2	3	0	15
Tb927.10.14860	1635	1329	670	1022	447	21	360
Tb927.10.14870	1422	2322	741	1191	260	25	302
Tb927.10.14880	383	390	225	397	100	12	100
Tb927.10.14890	3913	2360	1454	1645	2731	275	888
Tb927.10.1490	433	219	278	502	333	26	118
Tb927.10.14900	71	46	109	188	40	1	12
Tb927.10.14910	960	1078	438	510	536	37	475
Tb927.10.14920	1295	654	463	419	100	17	82
Tb927.10.14930	115	22	53	76	42	6	5
Tb927.10.14940	338	222	32	56	54	8	74
Tb927.10.14950	381	187	217	357	176	12	129
Tb927.10.14960	433	985	185	245	109	14	56
Tb927.10.14970	678	906	375	364	73	3	91
Tb927.10.14980	1050	545	444	558	170	29	92
Tb927.10.14990	1408	1246	754	1185	554	61	329
Tb927.10.150	358	597	346	374	106	6	127
Tb927.10.1500	2627	3297	636	1306	259	29	174
Tb927.10.15000	1340	703	634	1112	215	37	193
Tb927.10.15010	743	435	201	325	150	17	202
Tb927.10.15020	561	287	226	365	55	12	37
Tb927.10.15030	1394	1585	978	829	42	3	42
Tb927.10.15040	33	53	38	62	10	0	9
Tb927.10.15050	44	30	33	45	3	0	0
Tb927.10.15060	131	187	66	80	7	1	0
Tb927.10.15070	279	314	141	119	12	3	13
Tb927.10.15080	1065	712	561	750	347	27	262
Tb927.10.15090	3172	1239	417	362	56	12	77
Tb927.10.1510	1653	843	545	1074	623	46	221
Tb927.10.15100	3212	1254	406	369	67	18	92
Tb927.10.15110	2769	1030	469	398	77	18	93
Tb927.10.15120	36918	36312	14999	19236	3007	288	3632
Tb927.10.15130	633	809	341	532	141	17	167
Tb927.10.15140	2143	1812	339	464	138	27	135
Tb927.10.15150	753	401	166	226	106	20	135
Tb927.10.15160	628	341	224	320	171	21	140
Tb927.10.15170	771	914	349	617	229	17	158
Tb927.10.15180	2523	3509	642	1555	580	51	460
Tb927.10.15190	730	688	266	329	99	21	88
Tb927.10.1520	768	439	270	388	192	14	167
Tb927.10.15200	830	853	251	366	80	13	116
Tb927.10.15210	758	657	243	287	61	8	112
Tb927.10.15220	784	358	225	240	53	12	62
Tb927.10.15230	470	394	295	538	114	13	142
Tb927.10.15240	1748	2270	853	1463	264	48	270
Tb927.10.15250	2013	1757	1473	2222	248	47	87
Tb927.10.15260	130	72	120	149	51	9	34
Tb927.10.15270	489	283	95	174	103	11	156
Tb927.10.15280	895	652	437	684	161	25	86
Tb927.10.15290	713	412	365	598	232	27	77
Tb927.10.1530	456	575	275	397	67	7	105
Tb927.10.15300	758	392	793	1296	85	19	42
Tb927.10.15310	41	33	19	53	9	1	18
Tb927.10.15320	608	1633	122	218	128	10	108
Tb927.10.15330	706	737	382	586	74	11	42
Tb927.10.15340	439	433	237	261	12	1	6
Tb927.10.15350	294	197	279	385	63	11	82
Tb927.10.15360	1039	600	278	478	548	46	298
Tb927.10.15370	635	621	232	582	164	13	206
Tb927.10.15380	726	1155	216	448	176	10	166
Tb927.10.15390	433	203	413	658	107	15	40
Tb927.10.1540	82	23	23	35	31	2	23
Tb927.10.15400	944	415	283	667	215	36	89
Tb927.10.15410	409	288	74	145	28	3	12
Tb927.10.15420	578	625	242	442	127	17	132
Tb927.10.15430	655	647	264	297	102	20	127
Tb927.10.15440	238	286	202	306	149	12	98
Tb927.10.15450	266	379	236	325	112	15	75
Tb927.10.15460	585	463	246	375	166	24	125
Tb927.10.15470	1041	1153	433	693	274	30	370
Tb927.10.15480	814	656	339	557	232	24	145
Tb927.10.15490	409	653	89	205	124	18	108
Tb927.10.1550	1238	953	392	679	141	18	120
Tb927.10.15500	660	258	308	342	121	19	136
Tb927.10.15510	860	575	434	678	37	9	39
Tb927.10.15520	884	1191	367	553	477	47	376
Tb927.10.15530	758	1174	505	632	244	32	188
Tb927.10.15540	1849	2056	798	1020	188	29	120
Tb927.10.15550	1250	1157	658	1056	358	47	226
Tb927.10.15560	671	704	521	573	54	8	77
Tb927.10.15570	529	589	297	464	109	15	86
Tb927.10.15580	1058	1307	607	788	91	8	94
Tb927.10.15590	1133	971	252	495	106	15	157
Tb927.10.1560	585	463	92	223	349	28	263
Tb927.10.15600	201	408	139	212	24	6	16
Tb927.10.15610	184	104	121	177	59	3	25
Tb927.10.15620	30	20	15	4	11	2	0
Tb927.10.15630	661	468	542	491	33	5	37
Tb927.10.15640	525	307	288	486	177	23	134
Tb927.10.15650	313	175	109	217	168	17	149
Tb927.10.15660	410	582	226	367	54	5	27
Tb927.10.15670	704	562	431	625	242	31	158
Tb927.10.15680	1839	776	803	1467	600	61	371
Tb927.10.15690	409	494	169	192	93	8	73
Tb927.10.1570	131	158	24	51	75	11	35
Tb927.10.15700	6432	2597	8536	12020	4845	126	2899
Tb927.10.15710	484	518	145	180	102	7	97
Tb927.10.15720	441	743	196	292	327	33	213
Tb927.10.15730	3002	1633	931	1324	450	47	168
Tb927.10.15740	431	384	172	288	100	20	69
Tb927.10.15750	6132	2413	3388	5545	1652	117	621
Tb927.10.15760	1559	1512	506	698	625	87	335
Tb927.10.15770	947	656	123	217	98	13	79
Tb927.10.15780	747	814	529	616	175	23	242
Tb927.10.15790	259	285	88	167	66	12	69
Tb927.10.1580	496	489	227	205	86	7	117
Tb927.10.15800	917	837	476	763	43	22	117
Tb927.10.15810	569	790	291	610	74	8	128
Tb927.10.15820	466	471	184	298	121	18	167
Tb927.10.15830	1038	2133	630	945	135	11	239
Tb927.10.15840	320	415	149	203	99	9	77
Tb927.10.15850	782	560	346	562	91	17	95
Tb927.10.15860	536	528	202	273	50	9	73
Tb927.10.15870	1199	1660	588	945	111	9	135
Tb927.10.15880	451	467	194	383	182	13	68
Tb927.10.15890	875	774	144	282	55	12	60
Tb927.10.1590	9804	7678	312	507	1004	95	1142
Tb927.10.15900	101	198	25	52	53	4	73
Tb927.10.15910	1024	1309	428	990	345	19	182
Tb927.10.15920	271	316	60	98	88	6	77
Tb927.10.15930	185	221	231	323	86	10	94
Tb927.10.15940	967	1263	487	671	164	21	201
Tb927.10.15950	209	176	42	83	93	15	155
Tb927.10.15960	432	419	274	456	28	11	28
Tb927.10.15970	105	96	60	149	78	6	28
Tb927.10.15980	37	50	22	91	31	6	22
Tb927.10.15990	161	131	70	161	89	9	53
Tb927.10.160	1292	1015	1024	1385	181	13	149
Tb927.10.1600	265	351	225	269	15	6	21
Tb927.10.16000	516	853	239	402	203	17	116
Tb927.10.16010	7	19	3	6	1	0	3
Tb927.10.16020	1040	874	577	696	145	13	174
Tb927.10.16030	485	592	207	270	127	11	102
Tb927.10.16040	755	1075	505	615	180	27	231
Tb927.10.16050	919	1000	198	282	75	9	123
Tb927.10.16060	1101	1136	255	466	23	3	38
Tb927.10.16070	581	449	76	114	8	6	28
Tb927.10.16080	327	565	54	104	75	4	81
Tb927.10.16090	1164	1370	348	536	161	27	186
Tb927.10.1610	195	232	86	161	66	8	59
Tb927.10.16100	3851	10468	363	482	1041	160	1643
Tb927.10.16110	612	646	112	153	112	12	148
Tb927.10.16120	1151	494	264	514	636	57	339
Tb927.10.16130	224	225	95	158	20	5	40
Tb927.10.16140	1424	1279	611	891	89	10	87
Tb927.10.16150	1525	1479	444	670	153	19	179
Tb927.10.16160	1027	904	669	791	83	12	111
Tb927.10.16170	163	200	99	208	86	8	74
Tb927.10.16180	157	152	86	137	51	4	41
Tb927.10.16190	735	1042	494	869	479	28	215
Tb927.10.1620	295	223	215	348	171	14	130
Tb927.10.16200	807	946	189	321	116	13	98
Tb927.10.16210	207	224	49	114	8	1	10
Tb927.10.16220	0	0	1	2	0	0	0
Tb927.10.16230	0	0	0	0	0	0	0
Tb927.10.16240	0	0	0	0	0	0	0
Tb927.10.16250	0	0	0	0	0	0	0
Tb927.10.16260	2	0	1509	1138	21	4	11
Tb927.10.16270	0	0	0	0	0	0	0
Tb927.10.16280	5	8	24301	18637	701	105	703
Tb927.10.16290	0	0	6	14	0	0	0
Tb927.10.1630	1589	1384	610	799	182	18	170
Tb927.10.16300	0	0	5	7	1	0	0
Tb927.10.16310	0	1	3	0	0	0	0
Tb927.10.16320	0	0	0	0	0	0	0
Tb927.10.16330	0	0	0	0	0	0	0
Tb927.10.16340	0	0	0	0	0	0	0
Tb927.10.16350	299	396	1347	73	6	3	3
Tb927.10.16360	0	0	0	0	0	0	0
Tb927.10.16370	0	0	0	0	0	0	0
Tb927.10.16380	0	0	0	0	0	0	0
Tb927.10.16390	0	0	0	0	0	0	0
Tb927.10.1640	24	22	34	54	77	1	36
Tb927.10.16400	0	0	0	0	0	0	0
Tb927.10.16410	0	0	0	0	0	0	0
Tb927.10.16420	0	0	0	0	0	0	0
Tb927.10.16430	3	10	0	0	0	0	0
Tb927.10.16440	1	0	4	2	0	0	0
Tb927.10.16450	0	0	2	1	0	0	0
Tb927.10.16460	0	1	0	1	0	0	0
Tb927.10.16470	0	0	0	0	1	0	0
Tb927.10.16480	0	0	0	0	1	0	0
Tb927.10.16490	0	0	177	139	6	2	2
Tb927.10.1650	33	42	23	54	59	1	32
Tb927.10.16500	0	0	180	152	7	2	2
Tb927.10.16510	0	0	0	0	0	0	0
Tb927.10.16520	0	0	0	0	0	0	0
Tb927.10.16530	0	0	0	0	0	0	0
Tb927.10.16540	0	0	0	0	0	0	0
Tb927.10.16550	0	0	1	0	0	0	0
Tb927.10.16560	0	0	974	684	2	0	38
Tb927.10.1660	666	580	651	683	60	10	88
Tb927.10.1670	309	194	197	235	10	1	4
Tb927.10.1680	835	742	605	703	42	11	75
Tb927.10.1690	1223	747	832	1016	96	19	80
Tb927.10.170	3998	4426	1666	2731	768	66	867
Tb927.10.1700	340	600	167	306	69	7	84
Tb927.10.1710	1331	1454	711	912	202	13	156
Tb927.10.1720	1033	1392	591	807	157	11	145
Tb927.10.1730	1154	1107	500	643	112	15	194
Tb927.10.1740	656	885	231	346	72	7	137
Tb927.10.1750	330	413	109	118	75	9	115
Tb927.10.1760	47	30	14	43	17	1	49
Tb927.10.1770	511	1093	302	521	239	13	218
Tb927.10.1780	182	316	71	71	28	5	63
Tb927.10.1790	22	12	12	22	2	0	4
Tb927.10.180	2191	2991	1155	1537	276	34	317
Tb927.10.1800	1932	1165	1447	1476	185	14	211
Tb927.10.1810	1571	1550	950	956	72	12	118
Tb927.10.1820	74	92	25	53	27	5	47
Tb927.10.1830	643	995	353	633	171	17	234
Tb927.10.1840	614	377	363	661	124	24	239
Tb927.10.1850	1166	984	705	1060	99	20	141
Tb927.10.1860	1380	1593	479	738	210	26	234
Tb927.10.1870	624	756	277	401	53	12	90
Tb927.10.1880	1214	861	711	1007	95	9	101
Tb927.10.1890	901	647	269	367	224	66	260
Tb927.10.190	12417	15689	6440	6321	3376	346	5220
Tb927.10.1900	404	366	280	427	27	3	16
Tb927.10.1910	601	346	224	377	176	29	61
Tb927.10.1920	760	679	603	473	28	2	76
Tb927.10.1930	223	411	185	273	95	19	64
Tb927.10.1940	297	297	104	144	44	8	61
Tb927.10.1950	1063	411	302	536	58	20	63
Tb927.10.1960	1016	1341	309	602	189	21	216
Tb927.10.1970	699	338	380	565	185	25	109
Tb927.10.1980	1161	927	839	1074	182	29	190
Tb927.10.1990	2867	2080	1175	1863	420	74	431
Tb927.10.20	10	7	5	12	2	1	2
Tb927.10.200	7993	7309	2516	2308	626	83	502
Tb927.10.2000	1354	1021	740	813	158	19	175
Tb927.10.2010	10241	8078	696	955	1472	269	914
Tb927.10.2020	4197	3623	444	725	1355	236	750
Tb927.10.2030	529	475	179	214	94	23	100
Tb927.10.2040	452	477	252	473	107	20	86
Tb927.10.2050	748	643	290	542	74	11	67
Tb927.10.2060	664	586	243	508	141	26	138
Tb927.10.2070	463	840	202	192	65	11	77
Tb927.10.2080	2800	7470	1895	1574	224	22	201
Tb927.10.2090	111084	75213	14549	19099	12165	1387	8989
Tb927.10.210	1669	2732	990	741	150	46	186
Tb927.10.2100	128016	91357	19283	27250	14545	1613	10263
Tb927.10.2110	128057	91421	19285	27252	14565	1617	10263
Tb927.10.2120	783	634	494	517	77	9	141
Tb927.10.2130	1072	859	616	872	277	31	274
Tb927.10.2140	1035	852	456	698	86	6	47
Tb927.10.2150	381	143	155	235	32	8	46
Tb927.10.2160	323	471	202	353	167	14	80
Tb927.10.2170	794	1030	706	869	63	5	154
Tb927.10.2180	556	613	280	490	69	14	99
Tb927.10.2190	1794	838	1203	1810	116	36	61
Tb927.10.220	11722	18040	8021	7882	752	85	1045
Tb927.10.2200	603	387	187	286	76	11	30
Tb927.10.2210	159	159	50	230	166	8	62
Tb927.10.2220	474	539	447	803	18	4	10
Tb927.10.2230	777	678	237	376	140	22	141
Tb927.10.2240	5039	1675	810	1522	576	79	571
Tb927.10.2250	256	160	118	296	90	14	37
Tb927.10.2260	932	882	357	546	135	22	106
Tb927.10.2270	2347	1884	665	1089	415	37	265
Tb927.10.2280	452	411	202	404	58	8	6
Tb927.10.2290	802	598	463	738	259	18	177
Tb927.10.230	3032	4076	1666	2283	322	37	438
Tb927.10.2300	1446	908	592	915	145	15	134
Tb927.10.2310	603	1078	249	494	146	17	234
Tb927.10.2320	1031	1307	430	575	128	25	168
Tb927.10.2330	294	179	132	192	179	8	76
Tb927.10.2340	49	152	11	46	51	4	50
Tb927.10.2350	313	292	125	368	276	9	191
Tb927.10.2360	711	929	309	454	285	14	129
Tb927.10.2370	2028	2391	297	615	560	31	310
Tb927.10.2380	1669	1410	721	1257	332	48	173
Tb927.10.2390	360	288	302	491	55	6	24
Tb927.10.240	1397	2403	548	630	216	31	229
Tb927.10.2400	1314	1332	567	571	125	6	189
Tb927.10.2410	665	773	170	394	689	42	349
Tb927.10.2420	874	933	550	667	13	3	10
Tb927.10.2430	1025	613	631	1313	31	8	19
Tb927.10.2440	823	1410	139	154	923	88	492
Tb927.10.2450	39	8	15	23	1	1	0
Tb927.10.2460	742	425	389	511	67	14	51
Tb927.10.2470	2544	3240	745	908	235	30	347
Tb927.10.2480	525	575	337	577	188	24	136
Tb927.10.2490	689	1368	158	289	216	30	189
Tb927.10.250	524	704	209	374	103	10	78
Tb927.10.2500	273	303	136	284	79	8	112
Tb927.10.2510	1825	1578	913	1179	250	44	248
Tb927.10.2520	911	759	532	738	220	33	240
Tb927.10.2530	682	621	132	226	75	10	41
Tb927.10.2540	1133	983	731	736	136	24	243
Tb927.10.2550	872	845	575	576	42	18	37
Tb927.10.2560	1230	436	428	808	276	33	287
Tb927.10.2570	1158	1060	1023	1237	460	44	349
Tb927.10.2580	1581	1887	780	944	212	27	219
Tb927.10.2590	374	250	329	566	50	13	48
Tb927.10.260	455	214	34	37	31	3	33
Tb927.10.2600	666	503	429	709	83	11	71
Tb927.10.2610	475	435	379	490	121	22	51
Tb927.10.2620	3021	2293	865	1189	138	16	155
Tb927.10.2630	883	751	346	501	149	12	119
Tb927.10.2640	3255	2426	1435	2171	679	91	465
Tb927.10.2650	1018	826	469	684	399	30	256
Tb927.10.2660	376	296	76	137	58	8	52
Tb927.10.2670	890	978	285	446	72	10	92
Tb927.10.2680	1990	1871	1100	1048	253	44	359
Tb927.10.2690	1338	992	732	973	283	22	179
Tb927.10.270	24160	28215	11080	12120	1515	169	1778
Tb927.10.2700	363	400	130	307	164	30	151
Tb927.10.2710	447	390	70	160	31	7	61
Tb927.10.2720	1018	1129	470	686	137	14	122
Tb927.10.2730	1194	652	482	1136	367	33	188
Tb927.10.2740	373	69	226	351	200	19	102
Tb927.10.2750	599	625	177	306	65	12	60
Tb927.10.2760	2574	2630	1413	1576	316	41	240
Tb927.10.2770	807	810	114	171	362	33	172
Tb927.10.2780	980	577	350	704	300	50	210
Tb927.10.2790	1653	1068	986	1279	249	30	142
Tb927.10.280	1842	1966	894	1363	201	21	214
Tb927.10.2800	1516	1512	719	742	120	10	130
Tb927.10.2810	833	825	410	703	104	30	109
Tb927.10.2820	207	157	74	84	32	9	34
Tb927.10.2830	464	172	157	238	86	3	82
Tb927.10.2840	3746	4003	996	1605	1694	154	2197
Tb927.10.2850	441	295	219	332	20	10	27
Tb927.10.2860	630	571	216	322	166	24	231
Tb927.10.2870	532	467	383	661	190	18	85
Tb927.10.2880	2159	1459	870	1421	666	77	389
Tb927.10.2890	26116	23058	2897	3119	3316	460	2237
Tb927.10.290	3497	3441	889	1123	214	23	259
Tb927.10.2900	871	384	301	557	396	34	134
Tb927.10.2910	1330	445	559	876	105	15	129
Tb927.10.2920	857	827	530	766	116	14	69
Tb927.10.2930	1200	751	452	612	206	15	145
Tb927.10.2940	1764	1360	877	1134	197	26	207
Tb927.10.2950	1550	755	1033	1201	214	52	147
Tb927.10.2960	1114	1250	463	689	157	39	225
Tb927.10.2970	723	642	346	438	65	7	106
Tb927.10.2980	3272	3814	1454	1483	249	44	283
Tb927.10.2990	1920	2011	857	1276	237	42	276
Tb927.10.30	308	170	254	470	110	10	60
Tb927.10.300	619	357	172	150	165	12	78
Tb927.10.3000	1490	1905	317	503	233	39	142
Tb927.10.3010	2512	2240	410	456	489	53	424
Tb927.10.3020	563	504	204	416	161	32	202
Tb927.10.3030	3600	3928	1532	1592	268	50	290
Tb927.10.3040	728	1113	283	426	141	8	122
Tb927.10.3050	21	18	5	16	3	0	0
Tb927.10.3060	29	47	23	44	2	0	0
Tb927.10.3070	413	500	280	410	49	5	50
Tb927.10.3080	1452	1404	811	1053	141	9	104
Tb927.10.3090	892	1082	492	718	130	17	99
Tb927.10.310	341	392	413	532	152	11	64
Tb927.10.3100	398	440	144	284	157	19	158
Tb927.10.3110	270	387	177	307	44	11	45
Tb927.10.3120	1650	1190	410	862	59	10	66
Tb927.10.3130	1168	1790	357	450	118	25	114
Tb927.10.3140	1770	1251	1080	1594	155	23	145
Tb927.10.3150	1116	1121	437	470	109	8	104
Tb927.10.3160	1138	808	338	516	57	12	82
Tb927.10.3170	1301	1685	548	635	312	28	213
Tb927.10.3180	94	151	67	93	62	8	78
Tb927.10.3190	339	490	267	347	67	10	60
Tb927.10.320	638	615	304	457	74	3	69
Tb927.10.3200	865	799	126	282	494	40	374
Tb927.10.3210	4232	3602	1053	1996	856	41	308
Tb927.10.3220	275	70	376	442	43	3	5
Tb927.10.3230	1414	811	608	796	177	22	147
Tb927.10.3240	548	753	381	305	35	1	36
Tb927.10.3250	636	782	302	491	91	14	126
Tb927.10.3260	765	368	431	568	192	17	44
Tb927.10.3270	170	241	37	68	23	1	30
Tb927.10.3280	14908	21862	5055	7550	2472	208	2781
Tb927.10.3290	487	585	247	376	48	10	75
Tb927.10.330	1092	804	538	683	99	17	118
Tb927.10.3300	150	302	97	205	25	3	5
Tb927.10.3310	976	381	522	838	78	24	72
Tb927.10.3320	880	715	263	395	107	21	74
Tb927.10.3330	1528	1019	622	941	155	23	204
Tb927.10.3340	239	121	225	319	109	13	52
Tb927.10.3350	361	418	278	417	124	21	77
Tb927.10.3360	1043	502	479	862	425	24	122
Tb927.10.3370	21156	22819	7908	9806	2202	209	3518
Tb927.10.3380	20554	21798	7696	9696	2122	200	3293
Tb927.10.3390	332	329	165	223	259	20	142
Tb927.10.340	62	147	48	109	15	3	25
Tb927.10.3400	46	8	32	37	1	0	0
Tb927.10.3410	10	0	5	5	0	0	0
Tb927.10.3420	54	15	39	31	2	0	0
Tb927.10.3430	208	369	125	173	41	7	37
Tb927.10.3470	1283	1311	407	621	154	17	119
Tb927.10.3480	1226	910	831	1074	135	19	134
Tb927.10.3490	401	429	165	342	669	34	353
Tb927.10.350	322	477	95	159	74	10	60
Tb927.10.3500	1149	948	587	969	239	29	204
Tb927.10.3510	878	553	213	395	492	31	212
Tb927.10.3520	673	982	297	536	153	18	119
Tb927.10.3530	127	143	140	198	145	11	40
Tb927.10.3540	1437	1260	330	573	230	14	149
Tb927.10.3550	199	176	95	161	158	21	75
Tb927.10.3560	541	603	118	263	179	21	152
Tb927.10.3570	1750	2370	781	1368	116	16	105
Tb927.10.3580	1226	1816	635	818	178	17	318
Tb927.10.3590	762	568	417	793	142	18	121
Tb927.10.360	650	642	445	459	102	9	51
Tb927.10.3600	113	72	170	235	19	4	24
Tb927.10.3610	445	381	129	191	64	7	48
Tb927.10.3620	1243	1060	556	1189	287	33	231
Tb927.10.3630	130	120	54	138	52	11	49
Tb927.10.3640	1353	1558	706	1038	86	20	43
Tb927.10.3650	509	226	191	397	143	12	67
Tb927.10.3660	589	462	378	694	624	37	291
Tb927.10.3670	819	1168	742	1133	227	40	179
Tb927.10.3680	184	269	125	223	87	7	53
Tb927.10.3690	541	546	360	395	46	5	65
Tb927.10.370	418	193	190	180	87	11	53
Tb927.10.3700	148	73	148	190	30	5	17
Tb927.10.3710	4702	3935	967	1556	365	46	402
Tb927.10.3720	471	760	291	441	100	16	79
Tb927.10.3730	849	608	250	442	263	41	300
Tb927.10.3740	299	348	160	238	32	12	63
Tb927.10.3750	209	318	160	277	77	11	33
Tb927.10.3760	859	875	281	443	249	18	155
Tb927.10.3770	955	1348	355	765	247	18	172
Tb927.10.3780	522	206	339	616	272	30	123
Tb927.10.3790	486	294	148	299	628	52	369
Tb927.10.380	493	447	237	337	68	5	53
Tb927.10.3800	1084	1091	973	1265	138	22	76
Tb927.10.3810	1007	731	653	926	195	27	131
Tb927.10.3820	2355	1227	977	1744	359	54	307
Tb927.10.3830	16832	20118	10897	10204	1804	141	2446
Tb927.10.3840	11697	19801	3485	4360	2328	223	2473
Tb927.10.3850	1006	900	485	702	228	12	193
Tb927.10.3860	253	369	180	267	61	6	75
Tb927.10.3870	493	164	270	496	98	24	62
Tb927.10.3880	1588	1920	1039	1176	158	13	105
Tb927.10.3890	587	733	330	560	89	17	39
Tb927.10.390	1006	574	768	1309	175	17	65
Tb927.10.3900	713	522	250	410	134	15	50
Tb927.10.3910	163	474	121	156	132	20	82
Tb927.10.3920	448	243	308	530	81	11	32
Tb927.10.3930	42236	39151	16736	17642	7045	709	8817
Tb927.10.3940	33943	35248	14100	14861	6700	654	7682
Tb927.10.3950	892	834	336	477	91	13	155
Tb927.10.3960	374	260	186	216	36	2	3
Tb927.10.3970	84	229	60	76	67	8	53
Tb927.10.3980	3461	10242	1172	931	656	87	199
Tb927.10.3990	705	2717	278	408	1224	93	612
Tb927.10.40	77	141	50	137	72	7	35
Tb927.10.400	190	370	116	164	56	5	49
Tb927.10.4000	854	930	209	400	239	25	300
Tb927.10.4010	1683	774	1003	1656	248	45	235
Tb927.10.4020	386	468	152	192	23	8	64
Tb927.10.4030	76	117	40	68	29	5	17
Tb927.10.4040	1364	900	358	486	198	22	205
Tb927.10.4050	78	35	32	97	99	9	26
Tb927.10.4060	878	1378	222	365	127	19	145
Tb927.10.4070	913	749	459	718	125	14	200
Tb927.10.4080	1904	894	594	1156	939	64	405
Tb927.10.4090	262	242	110	106	42	8	61
Tb927.10.410	448	557	894	1312	117	11	84
Tb927.10.4100	540	586	250	306	94	26	189
Tb927.10.4110	28826	39708	14046	16694	3006	270	4034
Tb927.10.4120	28320	39214	13865	16505	2972	264	4042
Tb927.10.4130	673	307	289	699	170	23	158
Tb927.10.4140	1335	1311	364	508	134	7	92
Tb927.10.4150	905	883	539	647	60	6	37
Tb927.10.4160	559	571	312	584	275	24	162
Tb927.10.4170	1872	1075	928	1558	418	39	249
Tb927.10.4180	3400	2389	1351	1957	527	46	291
Tb927.10.4190	48	29	11	15	0	1	4
Tb927.10.420	1491	1027	1027	1193	248	29	191
Tb927.10.4200	1739	988	1233	1427	144	26	126
Tb927.10.4210	645	630	318	360	57	13	56
Tb927.10.4220	734	1470	380	614	61	11	54
Tb927.10.4230	1159	1172	476	678	77	10	101
Tb927.10.4240	1696	2249	592	791	128	6	236
Tb927.10.4250	1197	1165	662	830	65	12	134
Tb927.10.4260	2556	2149	623	562	444	41	289
Tb927.10.4270	921	648	182	292	35	6	104
Tb927.10.4280	146	253	30	53	61	4	61
Tb927.10.4290	595	1110	403	513	171	11	149
Tb927.10.430	1729	1278	486	705	122	21	193
Tb927.10.4300	466	555	220	411	65	18	78
Tb927.10.4310	1805	1593	465	817	185	23	219
Tb927.10.4320	649	1006	635	772	175	21	207
Tb927.10.4330	688	645	503	608	57	10	72
Tb927.10.4340	25	76	19	49	12	0	6
Tb927.10.4350	4	4	0	4	0	0	0
Tb927.10.4360	30	43	8	17	16	2	20
Tb927.10.4370	150	148	94	159	42	7	53
Tb927.10.4380	406	352	154	325	123	6	94
Tb927.10.4390	474	384	261	685	107	6	101
Tb927.10.440	267	287	149	191	50	4	49
Tb927.10.4400	182	98	146	213	36	2	21
Tb927.10.4410	135	44	133	140	9	2	0
Tb927.10.4420	396	163	188	317	21	3	79
Tb927.10.4430	279	101	228	301	61	5	14
Tb927.10.4440	985	742	1214	2586	87	11	98
Tb927.10.4450	1231	2336	319	607	320	57	269
Tb927.10.4460	1021	852	574	734	44	13	62
Tb927.10.4470	1503	1374	696	924	200	35	108
Tb927.10.4480	1624	1702	1084	1379	197	26	218
Tb927.10.4490	1633	1405	1084	1204	135	30	198
Tb927.10.450	2196	1338	2691	3030	635	70	616
Tb927.10.4500	1530	1218	671	947	110	25	148
Tb927.10.4510	1570	1088	1088	1462	305	29	220
Tb927.10.4520	706	1098	360	580	135	22	159
Tb927.10.4530	548	413	254	388	45	17	35
Tb927.10.4540	204	196	172	271	14	3	24
Tb927.10.4550	1100	982	787	903	144	20	214
Tb927.10.4560	32044	30150	2970	3082	5915	724	3556
Tb927.10.4570	33932	30004	2909	3113	5976	730	3588
Tb927.10.4580	1137	1054	668	828	74	21	93
Tb927.10.4590	570	417	515	643	31	10	38
Tb927.10.460	427	140	286	480	117	8	66
Tb927.10.4600	276	430	161	309	51	11	32
Tb927.10.4610	1371	1410	888	830	193	30	221
Tb927.10.4620	2095	2055	1202	1753	215	17	398
Tb927.10.4630	490	230	380	481	142	9	164
Tb927.10.4640	2770	3354	764	1234	357	44	275
Tb927.10.4650	1367	1670	769	1049	177	21	241
Tb927.10.4660	1013	863	809	945	115	21	112
Tb927.10.4670	1656	2318	868	1436	98	19	123
Tb927.10.4680	941	1385	558	709	136	13	200
Tb927.10.4690	1592	663	519	720	125	18	132
Tb927.10.470	330	328	138	259	96	8	81
Tb927.10.4700	620	447	285	364	70	7	111
Tb927.10.4710	2272	887	607	857	242	38	263
Tb927.10.4720	171	386	146	249	118	20	87
Tb927.10.4730	1012	1245	558	656	27	9	42
Tb927.10.4740	1812	3506	834	1203	152	11	255
Tb927.10.4750	237	76	108	227	153	10	74
Tb927.10.4760	2944	2111	1000	1232	239	31	256
Tb927.10.4770	2532	2078	1451	1712	384	42	361
Tb927.10.4780	1011	1029	522	777	203	25	129
Tb927.10.4790	1187	1394	926	1030	137	24	234
Tb927.10.480	71	13	133	216	9	0	3
Tb927.10.4800	726	255	538	772	206	18	188
Tb927.10.4810	417	592	128	181	77	10	103
Tb927.10.4820	581	484	301	434	215	17	298
Tb927.10.4830	2531	1631	1038	1328	108	17	147
Tb927.10.4840	1236	1517	545	881	210	16	189
Tb927.10.4850	824	1159	220	327	300	39	316
Tb927.10.4860	379	273	218	229	52	7	102
Tb927.10.4870	269	129	114	169	34	11	30
Tb927.10.4880	514	456	109	268	98	13	130
Tb927.10.4890	585	802	368	523	131	12	85
Tb927.10.490	18	15	32	36	4	0	0
Tb927.10.4900	1692	1630	789	1118	392	42	237
Tb927.10.4910	341	645	247	411	219	15	176
Tb927.10.4920	1381	1158	1099	1239	172	23	215
Tb927.10.4930	1481	1048	1255	1110	89	12	170
Tb927.10.4940	4258	3329	2043	2203	430	57	449
Tb927.10.4950	2237	2811	1680	1684	223	30	287
Tb927.10.4960	162	61	44	36	7	3	0
Tb927.10.4970	1490	1676	1045	1235	50	14	127
Tb927.10.4980	2886	4224	1086	1236	257	34	330
Tb927.10.4990	2027	1469	945	1243	45	11	96
Tb927.1.05	14	10	14455	11902	366	54	357
Tb927.10.50	55	58	40	137	16	3	7
Tb927.10.500	41	49	65	72	5	0	0
Tb927.10.5000	2957	2328	1816	2039	211	20	182
Tb927.10.5010	4415	2362	2056	3229	396	29	197
Tb927.10.5020	607	449	279	518	103	14	99
Tb927.10.5030	24158	22022	9873	9168	2549	254	3993
Tb927.10.5040	786	1214	226	405	146	17	166
Tb927.10.5050	713	720	148	200	116	14	96
Tb927.10.5060	1228	773	862	1382	118	16	112
Tb927.10.5070	881	776	372	474	51	9	68
Tb927.10.5080	505	660	182	299	86	20	98
Tb927.10.5090	151	36	43	79	41	3	21
Tb927.10.510	348	522	193	255	120	9	72
Tb927.10.5100	809	784	352	349	89	8	110
Tb927.10.5110	773	804	224	246	146	14	251
Tb927.10.5120	515	1085	225	345	108	15	146
Tb927.10.5130	808	712	367	654	105	15	147
Tb927.10.5140	171	207	41	53	46	3	31
Tb927.10.5150	81	16	132	154	10	0	0
Tb927.10.5160	10	11	16	13	2	1	0
Tb927.10.5170	662	703	423	618	277	23	150
Tb927.10.5180	671	438	240	316	112	16	66
Tb927.10.5190	369	213	339	560	114	2	21
Tb927.10.520	1421	2506	246	473	455	48	276
Tb927.10.5200	398	443	140	168	70	13	83
Tb927.10.5210	411	379	141	180	92	17	102
Tb927.10.5220	526	517	222	410	129	7	109
Tb927.10.5230	1190	624	475	592	232	31	192
Tb927.10.5240	841	382	547	864	279	29	136
Tb927.10.5250	51	17	35	58	24	1	5
Tb927.10.5260	602	420	439	642	61	9	50
Tb927.10.5270	358	347	131	190	208	17	103
Tb927.10.5280	1609	1279	734	1324	259	41	329
Tb927.10.5290	707	644	262	395	63	13	66
Tb927.10.530	682	388	473	535	57	8	22
Tb927.10.5300	1586	1792	518	826	384	31	334
Tb927.10.5310	438	284	306	485	82	11	36
Tb927.10.5320	682	573	466	1023	165	32	83
Tb927.10.5330	31905	35518	15334	17399	4662	512	8025
Tb927.10.5340	30435	31418	12069	14031	4978	530	7821
Tb927.10.5350	4127	2786	2480	3604	528	88	272
Tb927.10.5360	27793	30318	9732	9570	4050	426	7278
Tb927.10.5370	27619	30174	9989	9733	4008	423	6803
Tb927.10.5380	450	314	323	424	435	54	181
Tb927.10.5390	1975	1467	1205	1931	361	50	345
Tb927.10.540	1316	1037	537	708	590	73	317
Tb927.10.5400	724	915	313	407	142	37	126
Tb927.10.5410	653	587	539	422	12	2	49
Tb927.10.5420	693	473	240	546	126	14	111
Tb927.10.5430	1325	870	534	897	129	26	138
Tb927.10.5440	895	1070	443	613	108	18	151
Tb927.10.5450	1166	582	546	1025	519	40	297
Tb927.10.5460	23149	23872	8160	10334	2062	201	2990
Tb927.10.5470	337	587	215	348	93	16	83
Tb927.10.5480	26008	24397	8187	11052	2311	221	3236
Tb927.10.5490	611	617	243	316	60	11	69
Tb927.10.550	571	659	141	218	55	5	60
Tb927.10.5500	254	290	227	371	218	15	145
Tb927.10.5510	474	443	354	511	121	14	29
Tb927.10.5520	748	484	269	474	239	18	91
Tb927.10.5530	371	346	189	442	175	25	144
Tb927.10.5540	139	243	76	139	76	11	116
Tb927.10.5550	1980	1744	749	1284	143	6	148
Tb927.10.5560	644	519	222	352	193	19	177
Tb927.10.5570	697	564	295	451	17	7	42
Tb927.10.5580	373	340	270	408	62	9	54
Tb927.10.5590	411	365	374	488	166	15	154
Tb927.10.560	16219	15813	4055	5829	2493	199	2381
Tb927.10.5600	215	343	153	273	163	7	86
Tb927.10.5610	20386	29230	8208	9138	3302	257	4186
Tb927.10.5620	29613	17471	2951	3191	3131	810	2410
Tb927.10.5630	1750	1239	1002	1322	146	24	291
Tb927.10.5640	573	414	283	591	188	25	142
Tb927.10.5650	576	637	142	223	48	9	48
Tb927.10.5660	389	456	109	249	85	12	111
Tb927.10.5670	1199	1476	433	614	199	19	188
Tb927.10.5680	1362	2206	1565	2244	295	26	455
Tb927.10.5690	1164	505	1432	2095	363	53	304
Tb927.10.570	1837	1345	1375	1930	481	35	329
Tb927.10.5700	1887	2042	535	744	165	14	208
Tb927.10.5710	2533	2705	674	997	241	18	277
Tb927.10.5720	45	42	8	55	2	1	4
Tb927.10.5730	684	540	142	276	25	1	37
Tb927.10.5740	112	129	21	105	19	1	28
Tb927.10.5750	587	363	194	301	60	8	76
Tb927.10.5760	295	219	158	367	68	7	46
Tb927.10.5770	1925	1676	619	886	876	117	536
Tb927.10.5780	149	236	103	252	52	4	34
Tb927.10.5790	868	855	420	603	182	26	216
Tb927.10.580	798	1032	210	327	33	3	58
Tb927.10.5800	359	193	100	208	63	11	96
Tb927.10.5810	3178	1707	1131	1568	1255	129	414
Tb927.10.5820	2454	2468	978	1350	391	47	337
Tb927.10.5830	1220	1035	379	597	246	35	227
Tb927.10.5840	6930	5844	2217	2876	956	110	568
Tb927.10.5850	990	552	312	547	552	58	261
Tb927.10.5860	711	911	413	501	127	13	56
Tb927.10.5870	102	145	62	116	26	8	13
Tb927.10.5880	400	413	314	544	138	13	50
Tb927.10.5890	854	863	798	1053	154	16	108
Tb927.10.590	397	327	368	604	111	23	90
Tb927.10.5900	2091	2123	874	1198	327	45	221
Tb927.10.5910	276	387	186	324	77	9	39
Tb927.10.5920	559	1016	185	416	207	13	218
Tb927.10.5930	930	1465	552	874	369	66	252
Tb927.10.5940	1215	1530	617	966	357	61	232
Tb927.10.5950	1311	1666	621	989	402	69	260
Tb927.10.5960	275	75	287	462	59	9	36
Tb927.10.5970	200	198	170	245	45	11	19
Tb927.10.5980	329	368	152	297	105	9	44
Tb927.10.5990	1113	402	482	682	75	18	88
Tb927.10.60	23	16	0	0	0	0	0
Tb927.10.600	882	820	315	534	80	16	70
Tb927.10.6000	629	457	534	832	57	11	54
Tb927.10.6010	1281	713	480	871	145	30	79
Tb927.10.6020	1330	1440	310	494	63	15	114
Tb927.10.6030	928	1620	306	580	146	21	201
Tb927.10.6040	1429	1540	1064	1053	315	46	157
Tb927.10.6050	1532	643	1355	1839	1573	159	426
Tb927.10.6060	4137	3775	454	605	531	49	420
Tb927.10.6070	9249	10597	1114	1560	992	109	900
Tb927.10.6080	2343	1988	636	1205	177	40	215
Tb927.10.6090	730	996	348	571	186	29	231
Tb927.10.610	404	160	307	492	14	2	1
Tb927.10.6100	551	669	205	334	118	22	136
Tb927.10.6110	309	408	204	369	107	27	109
Tb927.10.6120	971	915	359	517	63	13	184
Tb927.10.6130	197	197	135	254	113	6	64
Tb927.10.6140	590	277	251	245	90	9	62
Tb927.10.6150	996	524	676	1081	456	50	285
Tb927.10.6160	635	480	248	380	121	14	71
Tb927.10.6170	1515	1097	664	881	215	46	271
Tb927.10.6180	248	490	173	329	210	24	160
Tb927.10.6190	1806	1225	746	935	204	23	236
Tb927.10.620	154	141	68	115	131	15	85
Tb927.10.6200	59	65	35	58	36	4	24
Tb927.10.6210	461	691	443	708	76	21	88
Tb927.10.6220	528	384	190	418	142	25	141
Tb927.10.6230	485	246	188	370	83	21	84
Tb927.10.6240	563	609	400	685	130	35	205
Tb927.10.6250	968	901	426	661	72	22	85
Tb927.10.6260	970	1415	270	593	277	28	161
Tb927.10.6270	711	426	436	532	23	1	73
Tb927.10.6280	199	201	106	183	50	6	43
Tb927.10.6290	2185	1947	818	1253	158	25	133
Tb927.10.630	1097	430	623	931	185	18	153
Tb927.10.6300	557	438	370	454	63	15	70
Tb927.10.6310	2541	2194	918	1273	476	56	353
Tb927.10.6320	415	581	66	118	117	22	125
Tb927.10.6330	1039	449	437	695	156	36	129
Tb927.10.6340	643	379	310	396	119	25	102
Tb927.10.6350	1522	1342	757	1127	352	41	340
Tb927.10.6360	1067	797	468	709	123	24	136
Tb927.10.6370	24365	26739	8001	8482	1847	170	2681
Tb927.10.6380	373	323	214	306	72	10	85
Tb927.10.6390	2750	2343	1752	2261	310	47	314
Tb927.10.640	1035	886	456	703	188	33	192
Tb927.10.6400	1611	1638	198	600	7473	768	7075
Tb927.10.6410	496	801	319	432	436	31	182
Tb927.10.6420	630	96	362	496	9	3	16
Tb927.10.6430	0	3	0	0	1	0	3
Tb927.10.6440	1054	1127	611	837	167	17	194
Tb927.10.6450	1360	1463	1152	1003	113	17	130
Tb927.10.6460	1706	1738	1581	1549	203	18	196
Tb927.10.6470	159	339	127	172	32	7	33
Tb927.10.6480	429	574	313	349	135	17	125
Tb927.10.6490	1781	1353	716	959	156	19	135
Tb927.10.650	1277	1097	672	1113	86	18	72
Tb927.10.6500	250	559	91	157	37	11	38
Tb927.10.6510	1580	1612	192	585	7265	747	6827
Tb927.10.6520	180	222	73	93	15	14	47
Tb927.10.6530	1023	1045	284	422	53	11	55
Tb927.10.6540	155	212	56	84	48	9	37
Tb927.10.6550	1575	1093	534	900	74	12	91
Tb927.10.6560	564	248	154	243	21	10	31
Tb927.10.6570	282	185	193	278	161	21	41
Tb927.10.6580	398	288	330	561	139	23	79
Tb927.10.6590	380	283	333	504	234	27	166
Tb927.10.660	1059	1169	455	656	135	14	100
Tb927.10.6600	994	1070	204	312	115	17	141
Tb927.10.6610	1723	1741	513	657	179	34	252
Tb927.10.6620	315	238	120	215	79	12	120
Tb927.10.6630	1085	1693	213	594	176	28	76
Tb927.10.6640	1370	847	587	837	398	35	311
Tb927.10.6650	1139	669	487	522	142	19	144
Tb927.10.6660	342	249	347	590	28	4	9
Tb927.10.6670	3680	1958	582	930	153	38	231
Tb927.10.6680	926	1210	286	616	229	30	276
Tb927.10.6690	584	387	257	341	123	20	184
Tb927.10.670	672	527	148	233	90	16	82
Tb927.10.6700	435	332	187	248	205	29	277
Tb927.10.6710	1380	1578	598	820	76	6	65
Tb927.10.6720	7644	9051	3424	4721	2247	129	1423
Tb927.10.6730	6947	7608	3284	4593	1912	108	1272
Tb927.10.6740	7073	8708	3149	4355	2221	134	1436
Tb927.10.6750	6579	7396	3187	4245	2226	140	1381
Tb927.10.6760	5378	6024	2593	3467	1578	96	1081
Tb927.10.6770	113	54	42	56	35	8	21
Tb927.10.6780	1020	1695	563	670	278	32	285
Tb927.10.6790	1396	965	655	998	246	35	190
Tb927.10.680	516	464	243	271	124	15	100
Tb927.10.6800	1178	2026	242	393	259	37	296
Tb927.10.6810	524	308	264	439	189	25	152
Tb927.10.6820	653	712	412	474	112	19	116
Tb927.10.6830	511	340	206	303	65	12	48
Tb927.10.6840	315	427	162	273	163	28	163
Tb927.10.6850	3250	3338	2790	3469	219	25	201
Tb927.10.6860	215	583	166	344	118	28	219
Tb927.10.6870	388	355	192	284	55	16	57
Tb927.10.6880	5072	8100	547	823	631	77	424
Tb927.10.6890	972	2156	220	407	110	8	89
Tb927.10.690	628	927	319	540	94	19	145
Tb927.10.6900	423	208	274	623	172	21	76
Tb927.10.6910	1177	661	526	1030	228	18	244
Tb927.10.6920	829	1014	190	410	147	24	158
Tb927.10.6930	604	778	326	638	205	26	200
Tb927.10.6940	5736	4679	1866	2990	607	76	742
Tb927.10.6950	1074	614	463	899	216	18	225
Tb927.10.6960	1056	1148	219	463	188	30	176
Tb927.10.6970	5736	4679	1866	2990	607	76	742
Tb927.10.6980	1073	556	497	549	133	11	205
Tb927.10.6990	192	431	163	205	81	8	34
Tb927.10.70	6188	4631	3406	3936	833	103	557
Tb927.10.700	539	371	149	220	76	12	34
Tb927.10.7000	373	512	115	255	64	6	47
Tb927.10.7010	771	680	439	571	146	28	152
Tb927.10.7020	524	1541	211	344	140	15	70
Tb927.10.7030	496	662	204	415	172	16	174
Tb927.10.7040	187	168	140	287	50	7	26
Tb927.10.7050	719	1006	382	540	83	16	132
Tb927.10.7060	686	491	226	316	287	56	206
Tb927.10.7070	1809	2353	918	956	89	15	123
Tb927.10.7080	1883	2592	686	1082	203	21	214
Tb927.10.7090	518	245	482	991	486	30	116
Tb927.10.710	634	1066	277	473	53	15	55
Tb927.10.7100	559	462	214	352	69	8	33
Tb927.10.7110	563	697	419	664	347	45	152
Tb927.10.7120	1543	1091	486	594	103	24	112
Tb927.10.7130	494	681	249	425	106	24	89
Tb927.10.7140	2856	2754	740	1250	346	43	285
Tb927.10.7150	10	1	3	0	0	0	0
Tb927.10.7160	37	57	16	65	6	0	14
Tb927.10.7170	12	10	2	8	1	0	0
Tb927.10.7180	2758	1282	768	2978	887	107	359
Tb927.10.7190	700	514	217	405	149	23	172
Tb927.10.720	685	524	282	623	281	21	287
Tb927.10.7200	270	164	180	266	118	15	107
Tb927.10.7210	278	389	108	123	79	7	52
Tb927.10.7220	301	318	58	94	54	9	23
Tb927.10.7230	1758	740	664	1191	514	62	205
Tb927.10.7240	1077	704	569	883	213	33	157
Tb927.10.7250	1200	741	293	545	104	9	120
Tb927.10.7260	412	579	159	183	17	3	24
Tb927.10.7270	746	1002	221	296	113	14	135
Tb927.10.7280	1451	1100	419	648	209	35	236
Tb927.10.7290	1237	675	636	1619	206	25	88
Tb927.10.730	640	523	295	651	158	17	134
Tb927.10.7300	218	406	158	232	85	12	48
Tb927.10.7310	667	387	212	341	144	19	137
Tb927.10.7320	166	108	106	189	32	4	45
Tb927.10.7330	38162	46392	16453	20629	4461	421	7805
Tb927.10.7340	39624	51240	15776	20903	4918	474	7791
Tb927.10.7350	1589	1051	783	1192	204	35	137
Tb927.10.7360	408	299	255	302	100	16	63
Tb927.10.7370	248	218	90	119	21	3	3
Tb927.10.7380	167	485	73	114	79	14	92
Tb927.10.7390	698	522	256	349	76	7	144
Tb927.10.740	1087	857	793	1128	169	28	143
Tb927.10.7400	417	219	139	231	63	23	86
Tb927.10.7410	1500	1464	389	1054	2230	117	937
Tb927.10.7420	390	121	172	311	27	11	35
Tb927.10.7430	1158	1066	750	1012	79	17	138
Tb927.10.7440	1661	1638	582	806	367	31	304
Tb927.10.7450	733	783	323	353	85	9	84
Tb927.10.7460	628	473	255	465	42	7	57
Tb927.10.7470	387	659	207	378	54	9	123
Tb927.10.7480	156	631	121	152	75	11	64
Tb927.10.7490	1741	1436	1591	1532	259	37	227
Tb927.10.750	1726	2017	463	704	172	17	169
Tb927.10.7500	1506	1734	480	691	721	65	604
Tb927.10.7510	829	903	381	457	48	25	68
Tb927.10.7520	1181	1082	694	849	109	34	145
Tb927.10.7530	712	267	201	247	30	6	56
Tb927.10.7540	277	118	187	324	61	12	33
Tb927.10.7550	1694	1341	651	1016	125	24	157
Tb927.10.7560	552	689	169	260	86	12	114
Tb927.10.7570	2825	1852	494	1102	821	56	517
Tb927.10.7580	669	370	215	312	114	25	58
Tb927.10.7590	979	753	275	340	177	18	153
Tb927.10.760	564	458	269	409	98	7	67
Tb927.10.7600	787	910	354	509	71	15	92
Tb927.10.7610	1246	797	492	1029	284	24	161
Tb927.10.7620	612	616	257	471	233	22	210
Tb927.10.7630	1208	1134	652	832	114	22	89
Tb927.10.7640	156	35	29	29	9	2	12
Tb927.10.7650	575	392	206	350	0	0	0
Tb927.10.7660	60	25	2	5	1	0	0
Tb927.10.7670	666	1214	194	344	69	6	61
Tb927.10.7680	4297	3053	637	1293	239	31	271
Tb927.10.7690	1974	1444	766	1233	216	43	168
Tb927.10.770	682	477	299	549	121	17	97
Tb927.10.7700	370	208	386	731	170	16	86
Tb927.10.7710	1436	1417	349	579	182	23	246
Tb927.10.7720	364	854	180	345	140	7	169
Tb927.10.7730	950	1294	616	883	69	25	88
Tb927.10.7740	1130	870	521	893	294	46	241
Tb927.10.7750	1094	1040	655	712	99	27	163
Tb927.10.7760	858	660	277	460	104	8	94
Tb927.10.7770	181	183	174	286	48	15	71
Tb927.10.7780	975	940	494	733	49	10	85
Tb927.10.7790	1623	2356	607	976	176	20	216
Tb927.10.780	52	222	99	157	47	11	0
Tb927.10.7800	472	944	347	486	115	19	116
Tb927.10.7810	1171	1160	347	619	388	30	263
Tb927.10.7820	1063	1745	497	700	224	21	235
Tb927.10.7830	714	725	654	855	139	20	127
Tb927.10.7840	2332	2628	1493	1903	196	16	258
Tb927.10.7850	623	731	407	580	203	17	141
Tb927.10.7860	697	761	481	696	164	15	75
Tb927.10.7870	1035	1263	478	889	122	14	137
Tb927.10.7880	2229	1842	1172	2123	254	34	253
Tb927.10.7890	353	153	159	247	187	19	62
Tb927.10.790	564	1058	249	313	200	15	128
Tb927.10.7900	200	717	124	195	61	19	45
Tb927.10.7910	1247	1121	1093	1369	135	14	159
Tb927.10.7920	226	393	97	117	37	9	57
Tb927.10.7930	1795	1647	661	1087	545	110	343
Tb927.10.7940	795	893	495	706	59	13	78
Tb927.10.7950	1038	776	625	531	32	3	46
Tb927.10.7960	336	196	98	171	44	3	47
Tb927.10.7970	1018	1167	351	488	166	39	158
Tb927.10.7980	824	580	359	311	169	22	135
Tb927.10.7990	2001	2835	896	1434	133	30	139
Tb927.10.800	290	343	285	397	201	10	35
Tb927.10.8000	2578	1409	1850	2412	267	40	218
Tb927.10.8010	1364	1566	565	711	98	17	151
Tb927.10.8020	4740	3882	1109	1589	179	22	237
Tb927.10.8030	888	656	178	357	147	18	198
Tb927.10.8040	2848	3128	939	1420	403	49	379
Tb927.10.8050	381	34	222	664	15	2	0
Tb927.10.8060	935	686	257	397	156	28	139
Tb927.10.8070	1202	1296	578	755	89	20	85
Tb927.10.8080	1329	1443	591	788	353	39	386
Tb927.10.8090	1356	1266	563	657	68	10	40
Tb927.10.810	366	520	243	291	195	27	111
Tb927.10.8100	845	695	309	435	65	24	84
Tb927.10.8110	245	349	194	320	83	17	77
Tb927.10.8120	1325	1280	749	1284	205	41	251
Tb927.10.8130	1237	1205	598	729	117	30	232
Tb927.10.8140	829	1842	442	490	81	15	102
Tb927.10.8150	388	582	188	310	185	12	169
Tb927.10.8160	663	882	337	531	75	13	115
Tb927.10.8170	2434	1389	768	1058	336	47	321
Tb927.10.8180	1858	1050	1099	1733	337	47	366
Tb927.10.8190	4357	3422	882	1359	1005	145	762
Tb927.10.820	294	259	206	299	176	22	91
Tb927.10.8200	2046	2586	742	1085	176	24	245
Tb927.10.8210	1442	1634	974	1058	120	20	167
Tb927.10.8220	1156	1005	625	835	56	9	95
Tb927.10.8230	8327	12907	2548	2823	2004	409	1333
Tb927.10.8240	2460	2475	1366	1468	327	39	351
Tb927.10.8250	873	870	634	841	87	22	144
Tb927.10.8260	293	322	208	305	31	6	61
Tb927.10.8270	4317	4527	1683	2119	948	90	719
Tb927.10.8280	490	476	356	486	88	19	99
Tb927.10.8290	4194	4393	1645	2049	936	90	686
Tb927.10.830	1686	773	753	1198	66	9	35
Tb927.10.8300	580	576	419	522	128	20	151
Tb927.10.8310	1835	2475	956	1067	29	11	56
Tb927.10.8320	1352	850	498	726	215	8	250
Tb927.10.8330	1724	1008	662	816	26	9	41
Tb927.10.8340	2	0	1	0	1	0	0
Tb927.10.8350	3	6	5	1	0	0	0
Tb927.10.8360	847	727	497	701	126	9	185
Tb927.10.8370	651	811	448	478	98	6	123
Tb927.10.8380	848	654	668	678	69	11	90
Tb927.10.8390	1703	543	568	882	441	57	264
Tb927.10.840	2065	708	846	1145	372	39	179
Tb927.10.8400	898	949	288	604	165	20	117
Tb927.10.8410	753	422	379	520	144	17	177
Tb927.10.8420	1424	535	617	1001	527	63	324
Tb927.10.8430	26679	23821	8026	10388	2245	239	2869
Tb927.10.8440	9308	5516	3618	3515	877	203	731
Tb927.10.8450	10096	5922	3730	3780	879	205	677
Tb927.10.8460	10727	6335	3849	3772	878	213	724
Tb927.10.8470	10971	7067	4100	4109	954	233	777
Tb927.10.8480	7575	5996	3622	3641	882	218	740
Tb927.10.8490	5606	4357	2732	3179	779	172	640
Tb927.10.850	1018	397	616	1084	270	25	171
Tb927.10.8500	5650	4745	2633	3135	749	166	578
Tb927.10.8510	5492	4595	2658	3146	773	173	606
Tb927.10.8520	5489	4590	2658	3146	773	173	606
Tb927.10.8530	5357	3913	2495	3008	732	167	594
Tb927.10.8540	862	500	208	289	296	47	364
Tb927.10.8550	314	214	197	209	38	2	67
Tb927.10.8560	848	797	355	439	72	14	128
Tb927.10.8570	880	806	523	620	174	34	149
Tb927.10.8580	738	748	231	360	56	5	94
Tb927.10.8590	4506	3114	5225	9450	1895	375	1746
Tb927.10.860	837	770	581	622	60	6	73
Tb927.10.8600	1236	856	423	616	306	40	269
Tb927.10.8610	505	623	129	238	136	31	108
Tb927.10.8620	947	746	529	631	79	11	122
Tb927.10.8630	1783	1443	620	878	197	17	226
Tb927.10.8640	555	622	225	318	73	12	133
Tb927.10.8650	2470	1898	1057	1239	284	30	293
Tb927.10.8660	1023	728	495	956	183	18	131
Tb927.10.8670	668	598	240	420	82	11	70
Tb927.10.8680	77	124	80	122	59	7	53
Tb927.10.8690	455	601	210	398	67	15	52
Tb927.10.870	1028	721	948	1695	188	29	129
Tb927.10.8700	96	109	13	18	48	5	29
Tb927.10.8710	125	52	43	50	52	10	52
Tb927.10.8720	759	682	244	421	316	40	122
Tb927.10.8730	371	197	196	226	20	3	6
Tb927.10.8740	86	104	32	40	22	2	10
Tb927.10.8750	72	87	43	69	90	13	35
Tb927.10.8760	301	404	185	323	161	20	153
Tb927.10.8770	312	296	161	239	213	20	95
Tb927.10.8780	3448	1628	1639	2182	372	86	310
Tb927.10.8790	279	400	148	184	60	14	53
Tb927.10.880	1558	1805	790	770	83	19	58
Tb927.10.8800	854	1459	568	780	157	22	137
Tb927.10.8810	681	559	317	430	70	14	66
Tb927.10.8820	1270	816	552	984	174	21	101
Tb927.10.8830	637	295	463	687	247	11	39
Tb927.10.8840	458	340	255	313	107	22	103
Tb927.10.8850	410	342	117	162	164	21	175
Tb927.10.8860	227	237	124	190	323	13	103
Tb927.10.8870	1754	1067	735	994	233	37	170
Tb927.10.8880	2388	2489	1579	1636	110	30	164
Tb927.10.8890	387	101	267	439	29	7	8
Tb927.10.890	2519	1154	2440	2662	352	31	78
Tb927.10.8900	214	98	110	156	35	3	6
Tb927.10.8910	1450	1061	598	1109	460	64	305
Tb927.10.8920	2259	2201	1139	1392	326	30	270
Tb927.10.8930	1126	876	572	845	308	56	230
Tb927.10.8940	2757	2067	1642	2308	1021	137	341
Tb927.10.8950	1968	1040	695	673	52	18	65
Tb927.10.8960	687	846	197	257	34	8	62
Tb927.10.8970	2048	1164	739	752	57	17	68
Tb927.10.8980	820	1589	245	321	86	34	112
Tb927.10.8990	788	682	504	697	79	16	129
Tb927.10.90	240	602	305	656	26	8	19
Tb927.10.900	386	502	278	424	58	5	120
Tb927.10.9000	1324	990	818	1067	206	53	164
Tb927.10.9010	755	688	578	785	119	13	135
Tb927.10.9020	796	709	467	722	85	12	105
Tb927.10.9030	557	580	477	558	95	4	120
Tb927.10.9040	915	646	388	633	313	19	254
Tb927.10.9050	750	975	353	635	140	13	160
Tb927.10.9060	694	1011	395	488	122	14	151
Tb927.10.9070	796	1191	602	743	160	28	200
Tb927.10.9080	808	392	742	1240	419	28	183
Tb927.10.9090	260	160	176	326	49	4	34
Tb927.10.910	827	907	515	669	73	35	106
Tb927.10.9100	1106	1242	542	917	113	22	141
Tb927.10.9110	1022	1085	443	784	203	25	165
Tb927.10.9120	83	173	36	70	44	11	30
Tb927.10.9130	798	764	372	657	277	23	210
Tb927.10.9140	865	1057	387	478	128	25	129
Tb927.10.9150	1522	1184	591	843	137	31	135
Tb927.10.9160	1272	1449	607	786	206	35	195
Tb927.10.9170	847	801	336	469	98	19	84
Tb927.10.9180	435	280	292	414	78	9	52
Tb927.10.9190	3760	2679	966	1324	761	99	456
Tb927.10.920	1126	1021	574	935	139	24	173
Tb927.10.9200	515	465	195	378	37	11	28
Tb927.10.9210	547	417	620	726	106	13	125
Tb927.10.9220	106	46	64	69	44	4	18
Tb927.10.9230	835	1153	357	495	222	17	170
Tb927.10.9240	275	415	127	253	56	8	42
Tb927.10.9250	1074	1399	311	481	263	33	177
Tb927.10.9260	206	192	120	198	163	10	158
Tb927.10.9270	289	368	201	280	49	3	41
Tb927.10.9280	1060	1128	524	661	217	40	148
Tb927.10.9290	828	692	335	593	160	21	192
Tb927.10.930	487	419	363	715	407	25	222
Tb927.10.9300	1412	1105	867	1155	61	11	37
Tb927.10.9310	1219	1028	631	784	88	3	80
Tb927.10.9320	489	482	203	258	27	10	44
Tb927.10.9330	438	212	317	559	218	16	87
Tb927.10.9340	1409	2524	1000	898	120	12	56
Tb927.10.9350	324	428	296	403	136	17	72
Tb927.10.9360	221	307	141	228	225	23	167
Tb927.10.9370	1120	738	318	529	114	28	100
Tb927.10.9380	1301	1069	817	1319	215	20	214
Tb927.10.9390	974	560	529	670	122	15	264
Tb927.10.940	304	381	124	320	67	11	195
Tb927.10.9400	1778	1489	824	1182	158	16	199
Tb927.10.9410	544	575	490	718	243	22	286
Tb927.10.9420	1074	1257	325	551	57	21	83
Tb927.10.9430	2393	2146	730	1711	332	24	243
Tb927.10.9440	737	627	208	427	390	27	185
Tb927.10.9450	2844	1865	1284	1729	544	66	510
Tb927.10.9460	70	91	44	98	53	4	65
Tb927.10.9470	466	459	429	482	72	3	90
Tb927.10.9480	468	459	430	485	73	3	90
Tb927.10.9490	393	397	321	553	207	30	127
Tb927.10.950	1006	984	382	767	154	19	127
Tb927.10.9500	320	172	211	344	117	14	71
Tb927.10.9510	988	1065	683	1162	64	8	109
Tb927.10.9520	7	3	1	10	0	0	0
Tb927.10.9530	1	0	1	12	0	0	0
Tb927.10.9540	0	0	1	7	0	0	0
Tb927.10.9550	4	20	1	7	12	0	6
Tb927.10.9560	738	631	466	536	100	11	77
Tb927.10.9570	9802	6013	4870	5148	1039	149	503
Tb927.10.9580	675	548	370	598	40	5	63
Tb927.10.9590	620	595	314	604	148	16	263
Tb927.10.960	737	895	399	631	142	31	210
Tb927.10.9600	6	10	9	8	3	0	0
Tb927.10.9610	13	4	10	11	4	0	0
Tb927.10.9620	181	212	16	28	21	1	37
Tb927.10.9630	913	1033	395	448	48	3	38
Tb927.10.9640	623	563	450	761	115	20	51
Tb927.10.9650	1480	933	763	1044	394	57	219
Tb927.10.9660	1023	1014	479	596	158	43	235
Tb927.10.9670	1993	1536	1477	2211	211	35	157
Tb927.10.9680	951	1168	507	667	153	19	152
Tb927.10.9690	617	362	347	786	122	21	63
Tb927.10.970	1449	797	535	792	345	45	204
Tb927.10.9700	499	229	319	483	120	22	80
Tb927.10.9710	779	929	269	310	41	8	11
Tb927.10.9720	1336	1838	1291	2094	525	33	403
Tb927.10.9730	832	657	583	684	77	13	76
Tb927.10.9740	413	780	223	272	298	24	228
Tb927.10.9750	591	195	356	543	191	9	61
Tb927.10.9760	162	212	74	93	53	4	31
Tb927.10.9770	1190	1627	619	819	221	27	185
Tb927.10.9780	1423	1155	444	764	106	29	66
Tb927.10.9790	730	588	504	642	127	11	168
Tb927.10.980	605	643	406	745	154	24	124
Tb927.10.9800	18540	21942	7162	8458	2189	213	1974
Tb927.10.9810	874	1104	399	439	40	13	55
Tb927.10.9820	1607	1555	668	1102	224	32	198
Tb927.10.9830	1163	1913	224	458	243	19	190
Tb927.10.9840	1828	1302	512	698	191	40	94
Tb927.10.9850	720	1002	333	437	129	18	116
Tb927.10.9860	247	423	124	176	70	14	82
Tb927.10.9870	1113	1420	300	427	35	16	39
Tb927.10.9880	24028	18395	6935	7214	3111	295	3411
Tb927.10.9890	365	696	299	435	208	29	97
Tb927.10.990	657	378	531	1205	175	25	86
Tb927.10.9900	1252	1903	745	908	203	29	172
Tb927.10.9910	557	308	770	957	220	19	55
Tb927.10.9920	159	357	115	271	91	7	98
Tb927.10.9930	431	437	211	403	223	27	150
Tb927.10.9940	398	308	221	309	41	6	28
Tb927.10.9950	964	810	545	934	212	23	219
Tb927.10.9960	567	507	316	479	74	14	84
Tb927.10.9970	1027	961	378	603	221	21	153
Tb927.10.9980	543	635	532	600	159	23	198
Tb927.10.9990	284	415	85	166	38	13	40
Tb927.1.10	0	0	1	0	0	0	0
Tb927.1.100	19116	19288	16340	20166	3109	266	2739
Tb927.1.1000	1850	1388	711	1212	156	28	160
Tb927.1.1010	922	731	393	516	64	15	62
Tb927.1.1020	284	408	265	399	146	6	86
Tb927.1.1030	1442	1215	880	1190	373	25	339
Tb927.1.1040	1504	1913	531	746	123	6	211
Tb927.1.1050	1176	787	419	683	64	16	57
Tb927.1.1060	132	309	111	232	29	6	36
Tb927.1.1070	293	77	64	110	5	5	13
Tb927.1.1080	627	594	422	475	82	16	107
Tb927.1.1090	1629	1070	778	739	216	9	237
Tb927.1.110	13899	10184	12394	14031	2175	184	3196
Tb927.1.1100	542	420	289	421	60	22	65
Tb927.11.100	1	1	7	7	0	0	1
Tb927.11.1000	1271	1320	541	951	113	16	164
Tb927.11.10000	604	309	523	825	111	12	84
Tb927.11.10010	716	342	423	596	122	17	90
Tb927.11.10020	1439	2088	671	746	290	29	368
Tb927.11.10030	23228	30134	10042	10497	1604	154	3859
Tb927.11.10040	364	162	53	98	23	3	20
Tb927.11.10050	231	625	50	73	50	9	116
Tb927.11.10060	1045	1067	368	366	162	14	141
Tb927.11.10070	574	1044	157	253	109	18	95
Tb927.11.10080	729	519	292	395	101	28	182
Tb927.11.10090	665	338	242	320	135	17	90
Tb927.11.1010	717	912	390	578	117	22	107
Tb927.11.10100	215	239	66	76	69	16	73
Tb927.11.10110	1111	1484	571	674	101	22	141
Tb927.11.10120	2357	1186	1201	1705	384	50	232
Tb927.11.10130	992	1084	950	964	61	20	152
Tb927.11.10140	422	183	104	134	85	9	97
Tb927.11.10150	948	632	296	437	389	42	233
Tb927.11.10160	28507	31924	12635	13584	2947	285	2710
Tb927.11.10170	965	1226	420	533	80	15	96
Tb927.11.10180	727	1066	328	443	255	23	249
Tb927.11.10190	1621	1856	805	1159	284	43	270
Tb927.11.1020	1498	1486	658	1104	396	37	203
Tb927.11.10200	2018	1209	1294	1609	218	34	120
Tb927.11.10210	352	420	197	362	193	20	183
Tb927.11.10220	788	670	134	241	48	19	59
Tb927.11.10230	703	880	217	533	187	32	247
Tb927.11.10240	355	714	98	189	91	14	132
Tb927.11.10250	471	603	185	205	72	9	121
Tb927.11.10260	830	653	337	526	105	13	102
Tb927.11.10270	202	230	103	135	75	5	102
Tb927.11.10280	433	528	262	460	266	14	154
Tb927.11.10290	793	1048	576	511	48	8	64
Tb927.11.1030	817	280	418	765	56	17	34
Tb927.11.10300	221	339	100	174	63	9	53
Tb927.11.10310	561	1157	295	329	34	7	35
Tb927.11.10320	342	379	209	263	125	18	153
Tb927.11.10330	865	1354	1011	1150	234	33	194
Tb927.11.10340	774	681	198	447	141	11	93
Tb927.11.10350	708	464	466	673	81	16	73
Tb927.11.10360	329	173	173	312	34	9	40
Tb927.11.10370	574	293	229	520	251	24	94
Tb927.11.10380	242	312	229	352	117	14	92
Tb927.11.10390	689	510	375	489	84	20	138
Tb927.11.1040	199	440	101	152	147	29	198
Tb927.11.10400	1034	1157	492	606	96	11	157
Tb927.11.10410	14	67	10	15	33	5	16
Tb927.11.10420	564	429	130	275	56	10	73
Tb927.11.10430	1088	836	461	820	187	31	199
Tb927.11.10440	820	575	224	515	142	13	205
Tb927.11.10450	575	412	213	377	30	12	31
Tb927.11.10460	523	657	117	238	83	14	84
Tb927.11.10470	289	177	164	396	78	12	24
Tb927.11.10480	636	445	203	578	358	18	264
Tb927.11.10490	743	490	294	386	128	15	153
Tb927.11.1050	571	685	107	209	156	15	137
Tb927.11.10500	283	398	173	228	22	5	29
Tb927.11.10510	887	568	744	959	248	25	302
Tb927.11.10520	537	329	392	743	128	24	71
Tb927.11.10530	322	233	127	195	33	8	58
Tb927.11.10540	1131	1401	556	926	603	55	220
Tb927.11.10550	510	477	326	515	154	27	141
Tb927.11.10560	2251	1025	1606	2212	223	38	80
Tb927.11.10570	771	1380	267	396	109	13	146
Tb927.11.10580	972	378	522	1031	132	22	99
Tb927.11.10590	956	865	493	656	197	23	187
Tb927.11.1060	187	220	140	223	59	11	60
Tb927.11.10600	757	540	431	545	96	7	108
Tb927.11.10610	706	659	874	1378	60	7	27
Tb927.11.10620	1219	966	1172	1099	101	10	97
Tb927.11.10630	497	575	175	231	208	30	152
Tb927.11.10640	744	644	310	444	65	21	50
Tb927.11.10650	941	669	611	1130	227	37	181
Tb927.11.10660	2772	1921	861	1191	2672	140	1191
Tb927.11.10670	200	92	99	213	107	11	49
Tb927.11.10680	378	338	297	353	23	6	23
Tb927.11.10690	3707	5335	1184	1452	152	30	203
Tb927.11.1070	1108	1137	674	938	213	51	120
Tb927.11.10700	851	532	279	531	74	9	90
Tb927.11.10710	1452	1085	558	773	115	28	165
Tb927.11.10720	1358	1215	623	884	289	41	278
Tb927.11.10730	1305	677	575	970	219	39	190
Tb927.11.10740	1083	970	414	540	105	13	131
Tb927.11.10750	2535	1786	1281	1697	257	48	287
Tb927.11.10760	1568	531	519	778	335	43	273
Tb927.11.10770	2071	1541	1573	2172	238	16	215
Tb927.11.10780	643	998	190	286	68	10	80
Tb927.11.10790	32410	27010	6084	8785	6837	595	7942
Tb927.11.1080	2099	1778	1659	2046	299	30	297
Tb927.11.10800	1406	1121	403	669	128	32	135
Tb927.11.10810	836	177	567	866	39	7	7
Tb927.11.10820	838	1011	343	437	190	18	127
Tb927.11.10830	1563	943	895	886	124	13	206
Tb927.11.10840	689	859	315	517	115	14	105
Tb927.11.10850	884	1482	423	662	159	15	195
Tb927.11.10860	1114	1391	550	1051	365	24	350
Tb927.11.10870	70	107	38	83	30	3	51
Tb927.11.10880	652	460	314	542	146	12	128
Tb927.11.10890	744	698	287	466	45	12	44
Tb927.11.1090	4504	615	5140	6254	1238	81	284
Tb927.11.10900	1971	1559	2154	2763	380	43	290
Tb927.11.10910	32410	27010	6084	8785	6837	595	7942
Tb927.11.10920	592	630	259	483	53	8	31
Tb927.11.10930	844	978	217	355	121	20	110
Tb927.11.10940	33	17	9	11	5	0	11
Tb927.11.10950	1298	1462	569	805	92	15	131
Tb927.11.10960	571	429	174	313	190	20	170
Tb927.11.10970	836	595	362	571	77	7	105
Tb927.11.10980	535	318	202	292	68	5	66
Tb927.11.10990	782	784	286	428	197	22	153
Tb927.1.1110	224	42	61	63	14	1	0
Tb927.11.110	0	0	16	34	4	4	0
Tb927.11.1100	960	153	1143	1464	272	20	52
Tb927.11.11000	477	479	292	492	185	17	162
Tb927.11.11010	5920	3610	1565	2495	569	90	479
Tb927.11.11020	1022	491	282	427	386	50	339
Tb927.11.11030	847	1076	612	753	203	17	241
Tb927.11.11040	718	733	346	435	58	12	52
Tb927.11.11050	549	684	257	705	40	12	69
Tb927.11.11060	93	48	8	51	3	0	2
Tb927.11.11070	88	103	58	182	22	2	31
Tb927.11.11080	6387	7687	3708	5719	2593	220	1821
Tb927.11.11090	9483	6265	2364	3522	2278	159	1821
Tb927.11.1110	2321	1330	1733	2491	642	62	213
Tb927.11.11100	1247	1343	939	930	134	12	212
Tb927.11.11110	552	793	299	420	43	9	29
Tb927.11.11120	271	365	116	223	68	8	109
Tb927.11.11130	783	1007	639	854	74	10	110
Tb927.11.11140	806	1085	380	632	245	38	122
Tb927.11.11150	827	1117	488	680	83	12	103
Tb927.11.11160	352	310	175	254	212	33	100
Tb927.11.11170	806	1101	196	358	155	19	180
Tb927.11.11180	59	208	38	73	27	4	44
Tb927.11.11190	96	256	83	129	23	1	17
Tb927.11.11200	1090	1339	406	476	174	22	128
Tb927.11.11210	954	783	636	1130	207	38	246
Tb927.11.11220	2683	630	1292	2171	420	57	198
Tb927.11.11230	22992	21380	10527	12527	3475	294	4149
Tb927.11.11240	535	1308	210	231	105	26	76
Tb927.11.11250	4145	2344	565	613	271	53	217
Tb927.11.11260	907	845	439	684	162	31	204
Tb927.11.11270	1245	1011	513	709	144	24	178
Tb927.11.11280	1202	820	728	1172	238	30	100
Tb927.11.11290	3728	4274	793	1211	813	122	930
Tb927.11.1130	976	899	714	999	457	28	248
Tb927.11.11300	883	857	551	779	62	15	88
Tb927.11.11310	608	623	222	383	99	10	79
Tb927.11.11320	1652	2759	487	1077	163	10	132
Tb927.11.11330	58078	123674	6465	9529	6614	920	8451
Tb927.11.11340	251	242	191	285	177	36	106
Tb927.11.11350	4060	3221	1777	2225	475	41	462
Tb927.11.11360	32210	33667	9302	12855	8188	760	9102
Tb927.11.11370	27007	26002	8469	11494	7369	667	8814
Tb927.11.11380	829	1126	455	866	156	15	127
Tb927.11.11390	983	771	255	468	80	9	125
Tb927.11.11400	88	54	7	53	3	0	2
Tb927.11.11410	152	143	81	286	131	13	87
Tb927.11.11420	0	0	1	2	0	1	0
Tb927.11.11430	609	327	351	569	254	45	114
Tb927.11.11440	659	791	367	654	93	14	111
Tb927.11.11450	771	1065	400	464	111	21	143
Tb927.11.11460	955	1103	201	305	412	28	243
Tb927.11.11470	467	641	250	357	127	13	170
Tb927.11.11480	3428	945	861	1328	550	83	211
Tb927.11.11490	1236	885	387	573	102	24	167
[truncated: 8,027 more rows]

## Sheet: RPKM
	Sample Names
GeneID	Culture1	Culture2	BloodA	BloodB	FatA	FatB	FatC
BSD_cds	460.058	196.802	0.611326	0.683938	0	0	0
CAA25971.1	0.0646799	0.0333336	101259	104442	25986.7	30046.2	19467.1
GFP_ORF	0	0	0	0	0	0	0
HYGRO	2.00754	2.61117	4.7687	8.98078	13.7282	12.5967	18.5266
Luciferase_ORF	0.443721	0.426864	0	0.0550295	0	0	0
NEO	175.331	246.402	85.3999	74.0133	154.079	274.433	105.962
PHLEO	0	0.135485	0	0	0	0	0
PURO	1.22449	3.7022	0	0	0	0	0
Tb04.24M18.150	34.1986	29.0653	84.5487	113.286	22.7364	42.1642	38.1012
Tb04.3I12.100	65.948	58.9111	48.4094	58.2487	28.8732	22.6078	9.8624
Tb05.30F7.410	0.479392	0.592947	0.717409	1.24852	0.573689	0	0
Tb06.3A7.270	14.9219	8.69585	10.2707	13.6659	13.1353	15.1249	13.4789
Tb06.3A7.960	132.334	102.53	118.822	112.218	73.3805	71.8215	86.0751
Tb07.26A24.210	55.6984	58.0773	82.6525	48.5943	10.9799	17.0681	34.747
Tb07.30D13.110	233.602	263.822	116.657	131.831	174.238	115.452	146.438
Tb07.30D13.130	105.448	205.624	102.11	154.169	129.12	96.7995	139.251
Tb07.30D13.160	230.381	287.86	108.944	126.678	186.959	129.034	156.596
Tb07.30D13.180	110.809	207.428	98.5184	148.183	157.695	131.636	142.482
Tb07.30D13.60	257.439	292.11	120.995	137.824	185.417	125.638	158.712
Tb07.30D13.80	101.698	191.677	91.352	138.377	148.362	132.679	138.911
Tb11.01.2730	16.5533	8.81651	16.1231	19.8634	24.2436	10.6474	15.8493
Tb11.01.6240	151.126	141.033	711.787	548.974	53.255	94.1991	74.2028
Tb11.01.6250	204.239	218.58	319.618	286.564	149.266	157.235	197.681
Tb11.02.5090	73.4764	68.934	77.596	65.0944	49.9246	30.682	88.8063
Tb11.02.5105	123.178	91.5672	106.443	112.721	74.4482	111.486	117.703
Tb11.02.5360	15.4471	20.0394	11.9568	12.287	16.2545	39.305	29.7437
Tb11.02.5370	30.9687	27.8087	30.2759	32.9544	24.3818	51.9979	59.738
Tb11.02.5380	16.1318	14.6246	12.1584	15.2697	30.7717	41.4979	35.1056
Tb11.02.5390	12.4642	9.65082	14.3855	16.136	25.7264	19.7402	19.7818
Tb11.02.5400	35.0683	15.0415	33.1497	59.139	29.0163	35.4998	28.908
Tb11.02.5410	19.2729	13.5082	16.7557	18.3362	18.4511	37.7305	22.4284
Tb11.02.5420	54.0044	43.9941	43.0332	68.4147	67.2814	77.4817	65.3986
Tb11.02.5430	15.0303	2.98397	12.6608	17.8534	15.424	25.0831	14.0686
Tb11.02.5440	19.026	26.7928	22.1401	21.9801	38.2495	54.2923	41.398
Tb11.09.0001	0	0	0	0	0	0	0
Tb11.1431	0	0	0	0	0	0	0.236374
Tb11.1441	0	0	0	0	0	0	0
Tb11.1451	0	0	0	0	0	0	0
Tb11.1480	0	0	0	0	0	0	0
Tb11.15.0005	0	0	0	0.0837603	0	0	0
Tb11.15.0006	0	0.0328985	430.441	283.935	40.4878	60.5629	59.1302
Tb11.15.0007	0	0	0.0821277	0.061255	0	0	0
Tb11.15.0008	1.24887	1.18822	13.0585	10.4546	5.17335	0	7.25771
Tb11.1720	1.48176	0.381822	12.1652	6.2595	0.923552	0	5.27275
Tb11.57.0047	0	0	0	0	0	0	0
Tb11.57.0049	0	0	0	0	0	1.624	0
Tb11.57.0050	2.14936	1.56924	4.69075	2.8322	5.0907	4.7203	10.5901
Tb11.v4.0039	5.54096	4.00202	1.10964	1.12858	8.7121	0	2.65701
Tb11.v4.0041	0.197169	0.0677425	0	0	0	0	0
Tb11.v4.0062	0	0	0	0.10384	0	0	0
Tb427.BES10.0	30.2134	23.9417	45.3276	58.0013	32.2825	26.9403	29.1012
Tb427.BES10.1	429.583	216.475	1071.93	1246.47	3118	1478.15	1857.48
Tb427.BES10.2	508.49	265.912	1349.87	1544.11	4659.17	2033.12	3572.28
Tb427.BES10.3	122.89	106.611	75.8013	80.5408	390.515	234.461	212.37
Tb427.BES10.5	472.306	551.031	576.204	470.106	158.125	210.281	259.181
Tb427.BES10.7	108.785	134.889	128.385	115.71	249.166	177.362	240.406
Tb427.BES10.8	0.0976008	0.234733	20.7729	11.257	1.36265	0	7.05301
Tb427.BES122.1	188.058	90.545	616.061	767.991	1127.23	624.343	974.903
Tb427.BES122.10	14.2619	7.94602	17.5798	51.9354	102.799	23.2188	82.8403
Tb427.BES122.2	238.043	118.479	640.844	792.048	1684.41	747.969	1780.9
Tb427.BES122.5	20.5636	31.4688	14.0957	16.9407	20.5967	9.47781	14.682
Tb427.BES122.6	56.544	124.843	59.7235	52.0891	29.83	23.1452	36.8238
Tb427.BES122.7	178.718	225.368	116.231	77.0768	200.605	209.535	108.819
Tb427.BES122.8	22.927	36.4864	14.2558	16.5106	20.443	8.12383	12.5725
Tb427.BES122.9	9.17734	7.29156	22.0552	34.8561	58.6307	15.116	71.5943
Tb427.BES126.1	5.14841	9.41493	5.26657	4.01635	2.69726	3.75151	3.89656
Tb427.BES126.10	503.882	541.703	1074.5	806.145	372.747	528.674	494.91
Tb427.BES126.12	108.15	162.18	81.8006	93.2678	139.917	73.1145	88.2006
Tb427.BES126.2	335.785	215.889	610.394	727.799	1614.2	833.902	1074.23
Tb427.BES126.3	347.001	199.046	1302.83	1468.2	3526.06	1589.65	3221.67
Tb427.BES126.4	129.209	107.996	70.5726	76.9063	407.343	253.621	300.084
Tb427.BES126.6	23.8004	44.3238	20.9193	22.6274	20.5199	9.47781	15.6946
Tb427.BES126.7	100.095	209.536	97.7996	78.422	44.8223	43.5674	50.3994
Tb427.BES126.8	65.6307	144.923	132.768	110.536	50.1321	57.1038	63.2659
Tb427.BES126.9	856.355	1097.15	224.088	162.782	249.236	244.458	196.744
Tb427.BES129.1	74.8539	71.1946	21.6306	20.5956	52.6279	68.0793	77.5807
Tb427.BES129.10	1003.67	1310.91	228.826	165.822	264.301	260.755	195.583
Tb427.BES129.11	1389.36	1585.97	460.365	397.942	164.462	179.054	219.34
Tb427.BES129.13	1091.76	1114.99	69.444	62.67	105.827	73.1145	120.747
Tb427.BES129.2	1951.47	1039.69	659.988	867.134	1538.98	753.283	1183.19
Tb427.BES129.3	2120.44	1067.23	627.084	841.97	1493.8	750.764	1132.63
Tb427.BES129.4	1959.16	1226.03	543.458	709.985	1886.25	882.603	1548.1
Tb427.BES129.5	732.521	824.023	116.631	117.311	558.414	287.755	351.38
Tb427.BES129.7	84.5536	193.672	14.8645	16.1044	20.9042	11.5088	13.7538
Tb427.BES129.8	2983.64	2042.58	505.025	351.776	115.367	122.229	127.1
Tb427.BES129.9	132.254	281.742	91.5502	80.6324	43.8949	35.3985	46.8358
Tb427.BES134.1	8.75466	10.173	7.92944	9.22437	11.073	10.004	8.57243
Tb427.BES134.2	244.442	142.182	1600.34	1892.62	3304.42	1695.38	2221.15
Tb427.BES134.3	252.843	132.301	1246.12	1432.22	3004.81	1454.02	1938.1
Tb427.BES134.4	116.133	148.191	92.0625	98.4809	444.764	325.74	306.286
Tb427.BES28.1	1447.54	764.21	1146.85	1370.13	2984.84	1464.48	2125.27
Tb427.BES28.10	294.183	410.625	196.325	148.484	147.48	142.018	129.422
Tb427.BES28.11	431.999	519.056	456.145	376.912	147.883	191.105	196.891
Tb427.BES28.13	212.585	260.019	163.231	157.505	309.478	206.287	250.607
Tb427.BES28.2	1450.5	766.912	1284.62	1514.73	3213.55	1524.77	2261.15
Tb427.BES28.3	1447.3	766.372	1288.06	1510.3	3217.83	1534.82	2260.21
Tb427.BES28.4	1391.55	808.242	728.227	893.461	2997.45	1383.51	2394.5
Tb427.BES28.5	510.974	595.913	97.8908	94.6429	497.633	219.267	323.473
Tb427.BES28.7	39.3804	83.3256	19.0612	21.6	25.9765	13.5397	18.1416
Tb427.BES28.8	2631.22	1849.18	666.15	492.042	139.551	157.152	156.263
Tb427.BES28.9	88.7293	178.092	93.6119	80.9688	38.3308	34.0371	40.7268
Tb427.BES29.1	5.14841	9.31711	5.4441	4.06049	2.98118	3.75151	3.89656
Tb427.BES29.2	374.601	202.897	1482.32	1631.09	3923.41	1786.58	3811.9
Tb427.BES29.3	240.895	125.408	958.578	1167.81	2359.01	1096.61	1472.95
Tb427.BES29.4	133.919	116.972	61.8672	63.7944	453.167	262.551	268.695
Tb427.BES29.6	588.245	678.874	663.943	542.784	215.203	239.791	265.693
Tb427.BES29.8	220.164	321.284	128.96	125.682	286.099	199.85	268.179
Tb427.BES40.1	2.00167	2.60353	4.9925	10.2844	13.688	12.5599	18.4724
Tb427.BES40.10	460.578	616.552	243.699	176.915	254.258	284.037	226.052
Tb427.BES40.11	188.551	418.929	66.6712	40.5092	25.7472	27.4911	35.1214
Tb427.BES40.12	76.0636	146.078	44.6897	52.2558	14.5253	24.3715	17.4665
Tb427.BES40.13	44.8392	96.3526	21.7522	25.208	31.1257	16.2477	23.9638
Tb427.BES40.14	71.061	166.75	139.484	111.098	62.2875	58.5437	67.5386
Tb427.BES40.15	71.3848	153.41	147.54	119.359	56.7588	54.5659	70.6996
Tb427.BES40.16	200.451	271.033	124.053	74.3651	167.303	186.254	100.403
Tb427.BES40.17	222.975	498.494	71.5496	44.6329	29.6483	27.4911	35.978
Tb427.BES40.18	601.172	514.491	637.763	506.448	212.655	253.533	294.634
Tb427.BES40.2	1356.86	736.694	1004.29	1231.79	2275.16	1103.47	1713.24
Tb427.BES40.20	366.142	387.574	106.807	99.2332	245.887	145.786	192.415
Tb427.BES40.3	1258.5	662.979	746.117	910.618	2526	1124.09	1900.49
Tb427.BES40.6	210.066	442.18	74.4766	45.6031	31.9889	27.4911	35.978
Tb427.BES40.7	37.2483	71.9401	21.5279	23.0575	24.5163	16.9247	18.5635
Tb427.BES40.8	2480.55	1786.83	697.053	518.666	142.326	150.167	154.958
Tb427.BES40.9	67.8216	147.355	141.596	111.432	55.7504	53.2969	68.169
Tb427.BES4.1	294.782	169.389	2019.47	2285.09	3874.04	2034.97	2608.39
Tb427.BES4.10	45.4481	64.5724	32.7969	28.6471	22.7364	18.4468	33.1743
Tb427.BES4.2	300.967	174.176	1607.43	1775.84	3389.56	1632.28	2163.77
Tb427.BES4.3	116.886	124.861	104.816	110.207	400.289	200.874	287.03
Tb427.BES4.6	48.7688	114.033	59.659	47.8124	32.4575	17.6993	41.4055
Tb427.BES4.7	172.049	182.434	121.299	76.6659	139.551	153.659	91.4076
Tb427.BES4.8	252.622	275.143	561.384	410.948	123.337	165.856	174.669
Tb427.BES56.1	4.83998	8.99921	5.02987	4.06049	2.69726	3.75151	3.89656
Tb427.BES56.10	601.172	514.491	637.763	506.448	212.655	253.533	294.634
Tb427.BES56.12	666.142	690.338	92.9216	84.3281	136.36	91.3931	125.303
Tb427.BES56.2	360.618	187.651	1650.97	1863.36	5296.62	2384.47	4049.98
Tb427.BES56.3	259.164	124.006	992.009	1102.68	3109.43	1544.36	1953.14
Tb427.BES56.4	108.809	87.4586	68.9667	75.0151	356.653	230.402	215.936
Tb427.BES56.6	43.7089	93.2812	21.7522	25.2558	31.2025	16.2477	23.9638
Tb427.BES56.7	64.6549	153.065	127.371	102.208	58.8872	55.8208	60.072
Tb427.BES56.8	81.445	163.449	93.0964	79.1908	45.286	38.1215	46.4964
Tb427.BES59.1	4.83998	8.9503	5.08905	4.01635	2.69726	3.75151	3.89656
Tb427.BES59.11	50.5479	69.0043	30.6769	25.3917	25.4289	15.8116	27.2621
Tb427.BES59.2	297.667	194.168	1655.27	1987.25	3294.06	1779.01	1964.03
Tb427.BES59.3	306.998	175.142	1688.94	1927.37	4198.79	1963.03	2723.25
Tb427.BES59.4	120.839	105.446	89.8427	96.1959	396.8	280.412	255.339
Tb427.BES59.7	58.223	129.955	77.6985	60.3061	32.7666	24.5067	42.7631
Tb427.BES59.9	388.192	449.068	192.817	156.387	46.7625	38.9655	87.4196
Tb427.BES64.1	381.356	174.475	677.832	708.001	1433.65	692.33	1215.96
Tb427.BES65.1	286.339	181.904	932.787	1082.39	2380.15	1028.77	2408.98
Tb427.BES65.11	591.582	578.712	74.5102	67.7389	124.799	88.7819	115.214
Tb427.BES65.2	215.824	138.748	1117.25	1289.71	3128.63	1395.5	2813.31
Tb427.BES65.3	124.282	86.5908	81.5605	86.0365	369.384	245.2	207.686
Tb427.BES65.5	47.6264	98.4444	24.1869	27.7646	30.7414	18.2786	20.1667
Tb427.BES65.6	2679.32	1861.47	661.027	485.386	139.155	153.659	156.263
Tb427.BES65.7	124.893	263.77	100.506	87.2156	45.9042	43.5674	48.8721
Tb427.BES65.8	334.423	454.788	239.953	162.946	288.088	284.037	217.057
Tb427.BES65.9	601.172	514.491	637.763	506.577	212.655	253.533	294.634
Tb427.BES98.1	1266.42	667.424	1201.71	1360.81	2862.32	1370.52	1986.11
Tb427.BES98.11	585.438	572.073	72.0389	65.4349	121.242	86.1707	115.54
Tb427.BES98.2	1042.18	526.53	579.156	682.303	2170.83	985.182	1636.79
Tb427.BES98.3	604.947	647.525	108.38	110.84	510.44	251.093	313.855
Tb427.BES98.5	43.1566	84.7289	18.4525	21.7195	27.2062	20.3096	19.8292
Tb427.BES98.6	2679.32	1861.47	661.027	485.386	139.155	153.659	156.263
Tb427.BES98.7	114.948	242.471	91.8079	77.0765	41.2674	35.3985	46.6661
Tb427.BES98.9	538.923	476.22	666.869	541.571	216.31	258.83	298.81
Tb927.10.10	0.0355105	0	0.177138	0.132119	0	0	0
Tb927.10.100	27.8597	31.528	88.0222	70.2598	6.22971	9.4614	12.2644
Tb927.10.1000	34.1172	25.7741	57.3185	86.0671	10.2979	10.672	1.99523
Tb927.10.10000	35.9145	25.2002	12.3554	28.9835	67.6475	48.4294	62.9867
Tb927.10.10010	99.5911	222.843	73.6056	115.007	56.7118	41.6302	65.5673
Tb927.10.10020	9.3139	13.1164	4.59205	5.893	24.7868	32.8226	22.9452
Tb927.10.10030	153.795	102.464	105.054	125.188	58.9025	68.0472	83.7537
Tb927.10.10040	2.8634	8.17305	6.04304	5.12183	11.2024	23.2188	11.5759
Tb927.10.10050	16.1126	3.67074	18.8961	26.0534	22.6659	14.0605	7.36048
Tb927.10.10060	34.7063	23.1726	37.8495	54.1077	48.7636	37.03	15.6924
Tb927.10.10070	26.1493	26.1671	22.6663	31.0302	27.5391	27.8124	26.5768
Tb927.10.10080	25.6132	36.1146	16.04	22.8956	20.5669	58.4419	18.2105
Tb927.10.10090	13.9302	15.4555	13.1272	13.7241	20.9948	32.4038	21.9671
Tb927.10.1010	3.55622	0.509095	0.739149	1.47012	0.591074	0	0
Tb927.10.10100	9.38747	11.2273	14.5719	21.0738	22.6339	17.7456	13.2708
Tb927.10.10110	92.1076	127.185	121.96	152.624	16.3636	40.3602	37.3693
Tb927.10.10120	41.868	40.1158	44.7539	55.5802	37.9932	46.3165	33.5199
Tb927.10.10130	29.9717	32.4618	34.8456	39.3732	31.7946	34.6156	38.6342
Tb927.10.10140	355.64	359.635	384.613	338.009	75.4954	245.826	66.1171
Tb927.10.10150	15.8069	18.5005	13.7558	19.237	13.5536	27.2523	12.4546
Tb927.10.10160	57.2362	71.9513	51.5219	71.633	35.8519	33.1271	34.9585
Tb927.10.10170	32.5254	25.6344	28.1375	33.8644	30.6827	57.9165	62.8027
Tb927.10.10180	45.3241	60.5029	54.1592	63.6645	25.2728	39.9579	62.2543
Tb927.10.10190	9.83348	9.85794	11.6632	13.675	45.482	37.5284	35.5239
Tb927.10.1020	2.16637	2.33926	1.02919	2.8786	0.61726	0	0
Tb927.10.10200	21.0851	13.4401	36.0689	56.1266	21.1655	16.4508	19.1372
Tb927.10.10210	4.70676	5.61502	6.6306	17.5117	3.38998	0	2.57673
Tb927.10.10220	3.53995	5.97428	7.76195	24.8938	2.56038	2.05035	1.53333
Tb927.10.10230	2.41634	3.03399	7.99914	18.2254	3.41739	9.26248	4.04066
Tb927.10.10240	3.53286	5.0897	3.90511	11.4265	2.88258	0	4.74728
Tb927.10.10250	40.3722	180.795	46.9075	83.2668	38.2606	13.2169	59.3044
Tb927.10.10260	66.8043	219.703	89.3225	150.325	81.0437	30.2498	102.553
Tb927.10.10270	0.714883	0.884218	1.42643	1.32988	0.855501	0	0
Tb927.10.10280	135.59	122.545	649.731	1209.18	379.994	366.89	186.122
Tb927.10.10290	158.273	223.451	192.825	235.942	60.7546	98.5847	91.8643
Tb927.10.1030	217.254	150.768	360.983	225.29	127.1	97.9184	110.762
Tb927.10.10300	14.6529	10.5779	12.1138	11.2811	22.4936	23.1406	26.1384
Tb927.10.10310	32.7677	21.7147	26.9053	35.1651	28.3274	53.4707	40.876
Tb927.10.10320	154.844	128.139	118.633	133.689	100.187	62.4797	109.998
Tb927.10.10330	29.6776	29.5358	56.4628	61.9466	17.1284	33.8711	30.8951
Tb927.10.10340	9.28618	6.71435	13.6548	17.3264	29.0259	34.3346	17.9373
Tb927.10.10350	20.542	9.4103	23.7088	33.4683	34.5442	28.3063	18.1697
Tb927.10.10360	180.434	170.57	120.003	226.106	336.848	240.353	153.135
Tb927.10.10370	211.09	302.862	285.239	327.237	84.2038	164.308	148.621
Tb927.10.10380	65.4789	59.2681	100.502	86.0751	60.6503	62.6596	54.6691
Tb927.10.10390	38.5497	59.5673	31.2527	47.2962	99.1097	92.3571	76.2357
Tb927.10.1040	299.768	234.552	476.823	314.102	143.879	114.546	131.947
Tb927.10.10400	40.0754	35.7581	35.4317	33.4739	39.0705	55.1713	50.7554
Tb927.10.10410	23.0297	21.0002	25.4653	30.0231	10.6842	24.1319	16.994
Tb927.10.10420	119.405	101.31	98.2452	120.596	75.3619	65.083	99.7767
Tb927.10.10430	43.1814	53.7118	57.5036	62.9276	12.4382	32.3717	27.0021
Tb927.10.10440	20.5346	12.3025	19.633	22.8404	39.1644	31.5678	43.5617
Tb927.10.10450	4423.44	3814.55	4623.36	4002.74	618.738	2042.11	1044.44
Tb927.10.10460	5873.1	10986.7	2860.47	2447.97	1185	3535.22	1674.39
Tb927.10.10470	7174.74	15437.1	3811.69	3365.12	1430.97	4173.84	2114.07
Tb927.10.10480	7130.74	15405.6	3791.18	3346.87	1415.44	4135.82	2100.8
Tb927.10.10490	7174.74	15437.1	3811.69	3365.12	1430.97	4173.84	2114.07
Tb927.10.1050	279.148	251.93	518.568	331.975	122.796	97.4991	115.79
Tb927.10.10500	5917.09	11018.2	2880.98	2466.22	1200.53	3573.23	1687.65
Tb927.10.10510	7174.74	15437.1	3811.69	3365.12	1430.97	4173.84	2114.07
Tb927.10.10520	7130.74	15405.6	3791.18	3346.87	1415.44	4135.82	2100.8
Tb927.10.10530	7174.74	15437.1	3811.69	3365.12	1430.97	4173.84	2114.07
Tb927.10.10540	7174.74	15437.1	3811.69	3365.12	1430.97	4173.84	2114.07
Tb927.10.10550	7174.74	15437.1	3811.69	3365.12	1430.97	4173.84	2114.07
Tb927.10.10560	7174.74	15437.1	3811.69	3365.12	1430.97	4173.84	2114.07
Tb927.10.10570	5917.09	11018.2	2880.98	2466.22	1200.53	3573.23	1687.65
Tb927.10.10580	7174.74	15437.1	3811.69	3365.12	1430.97	4173.84	2114.07
Tb927.10.10590	7119.35	15228.1	3757.72	3324.34	1382.64	4097.81	2049.63
Tb927.10.1060	44.9825	32.5679	54.3557	66.176	97.7088	102.388	60.0192
Tb927.10.10600	115.987	211.652	64.2466	65.2448	62.696	30.682	86.0444
Tb927.10.10610	23.8112	35.9377	9.19116	9.75553	21.6256	18.676	13.9666
Tb927.10.10620	59.874	48.8732	98.9638	96.5788	62.3911	95.4551	85.8062
Tb927.10.10630	76.813	59.6051	123.206	124.422	64.2708	85.5804	92.7184
Tb927.10.10640	153.583	118.294	98.4897	96.5903	53.288	53.1399	103.766
Tb927.10.10650	13.4572	12.8825	17.5936	14.7147	26.0209	28.8772	26.5444
Tb927.10.10660	198.58	258.302	503.422	436.626	29.2581	35.7956	55.3234
Tb927.10.10670	10.4316	16.7162	16.4645	30.4728	12.1909	12.8864	9.10158
Tb927.10.10680	6.41151	5.13807	6.09389	6.00934	6.76999	12.9642	9.58742
Tb927.10.10690	10.0597	11.6376	11.4337	16.8978	15.2386	29.084	15.6155
Tb927.10.1070	5.61302	15.5207	7.80757	12.249	23.2515	17.0681	20.9191
Tb927.10.10700	24.5406	34.7801	27.9776	29.5547	18.6288	36.1978	43.0115
Tb927.10.10710	38.4719	55.5625	40.7667	48.5309	55.3017	62.3924	34.9946
Tb927.10.10720	28.3349	43.0017	26.5188	40.763	84.2867	73.9619	89.3494
Tb927.10.10730	11.9708	8.04405	10.0152	12.9116	27.9018	25.0332	30.9177
Tb927.10.10740	19.3065	8.15263	39.8338	33.4239	11.1892	21.3109	11.7868
Tb927.10.10750	20.7295	12.4798	28.5167	33.6988	21.9141	24.6081	17.3805
Tb927.10.10760	102.832	100.937	388.354	271.412	17.4439	13.969	45.2685
Tb927.10.10770	34.7052	64.7308	77.8256	82.8813	31.8263	29.1454	27.5046
Tb927.10.10780	76.1141	65.6378	90.1934	103.092	88.9085	75.9201	92.1364
Tb927.10.10790	52.2222	48.5215	64.7242	61.2409	13.4741	22.6078	28.8827
Tb927.10.1080	4479.03	5047.86	3974.13	3433.04	3733.12	3555.7	4552.28
Tb927.10.10800	6.00881	12.016	6.55118	8.03212	14.2093	15.1717	14.4188
Tb927.10.10810	2.60684	1.73701	4.53162	6.75982	13.0771	15.2666	11.071
Tb927.10.10820	62.0741	71.9791	53.9202	64.8185	33.2877	46.2986	34.6239
Tb927.10.10830	23.1034	23.8656	14.9442	18.7028	38.2817	32.1157	63.3792
Tb927.10.10840	10.8948	16.8886	13.2658	13.9903	20.3609	37.6796	27.4269
Tb927.10.10850	18.4449	17.4134	10.1633	10.5655	42.1826	44.6654	28.3092
Tb927.10.10860	2.47826	3.92986	0.950952	1.77317	7.41434	0	1.25237
Tb927.10.10870	20.3813	17.3003	18.4399	20.816	16.7385	22.5682	23.0657
Tb927.10.10880	70.9556	55.0113	90.624	87.2455	103.08	85.2825	98.7926
Tb927.10.10890	631.929	1486.56	445.628	599.715	1186.65	1751.09	1666.46
Tb927.10.1090	4585.09	5206.76	4108.23	3509.26	3808.98	3645.19	4623.66
Tb927.10.10900	631.929	1486.56	445.628	599.715	1186.65	1751.09	1666.46
Tb927.10.10910	624.137	1450.32	441.938	595.458	1170.88	1731.6	1655.98
Tb927.10.10920	621.733	1460.23	436.46	586.254	1166.73	1725.5	1643.53
Tb927.10.10930	608.092	1396.18	427.464	577.308	1121.63	1657.26	1602.67
Tb927.10.10940	621.687	1442.62	439.285	592.619	1170.6	1721.85	1646.11
Tb927.10.10950	621.687	1442.62	439.285	592.619	1170.6	1721.85	1646.11
Tb927.10.10960	621.687	1442.62	439.285	592.619	1170.6	1721.85	1646.11
Tb927.10.10970	594.544	1351.66	409.011	544.793	1123.43	1654.83	1593.1
Tb927.10.10980	585.62	1316.58	394.826	528.407	1142.52	1682.85	1628.19
Tb927.10.10990	26.2865	38.2558	39.0439	38.567	14.436	26.6157	16.2183
Tb927.10.110	82.2885	36.6951	95.6255	83.8438	30.9955	41.7374	27.0945
Tb927.10.1100	2491.57	2576.79	2817.69	2092.01	2691.75	1935.23	3176.26
Tb927.10.11000	64.8127	82.8114	59.8405	72.0912	22.1522	40.5473	22.1104
Tb927.10.11010	26.5477	45.4559	24.8814	30.7269	34.5748	37.352	17.5478
Tb927.10.11020	15.7857	16.7119	12.6828	13.1859	12.1909	27.0723	9.56049
Tb927.10.11030	298.875	131.573	130.815	176.524	103.321	136.094	139.943
Tb927.10.11040	11.7753	7.474	6.90735	10.1464	20.9981	20.0567	18.4712
Tb927.10.11050	33.2756	41.8662	53.6414	61.03	38.0138	43.9154	42.4205
Tb927.10.11060	124.668	253.819	145.582	127.841	55.3532	46.4376	109.971
Tb927.10.11070	27.1396	25.5218	32.2891	30.0311	24.7318	43.1603	35.0948
Tb927.10.11080	11.3606	4.90305	25.369	25.22	98.0294	35.3962	15.0736
Tb927.10.11090	35.2875	40.909	45.223	56.7472	23.0648	41.3871	17.8202
Tb927.10.1110	5.45425	3.67941	10.0786	14.2589	6.12594	6.20803	5.53541
Tb927.10.11100	12.2603	16.4163	12.8604	23.8733	22.2821	37.7458	21.8295
Tb927.10.11110	10.6767	10.4621	5.77758	8.03082	22.1767	28.8585	19.0913
Tb927.10.11120	66.4626	59.4526	99.3126	90.133	31.1731	47.0737	59.6505
Tb927.10.11130	20.5492	19.9437	9.47743	9.05297	9.57322	20.2037	13.4668
Tb927.10.11140	15.5066	10.0125	10.361	13.1156	44.2098	40.6705	35.7619
Tb927.10.11150	24.4131	19.2425	15.9389	17.8989	36.519	105.968	61.7936
Tb927.10.11160	89.7799	108.994	76.8079	76.5487	41.9686	45.7715	74.6032
Tb927.10.11170	11.5303	7.3129	6.6781	8.63686	16.2365	23.7582	13.5031
Tb927.10.11180	17.7889	14.0409	22.3458	22.008	17.9553	30.7226	19.5718
Tb927.10.11190	51.2408	31.5995	45.8287	67.8648	54.6713	38.8092	68.5999
Tb927.10.1120	13.8305	6.64892	22.975	19.0619	27.7968	15.391	15.6954
Tb927.10.11200	57.664	51.3887	45.0943	70.8345	50.8125	28.8772	50.3894
Tb927.10.11210	8.90938	6.97633	9.73265	11.6274	11.9843	34.5822	24.9545
Tb927.10.11220	83.4097	48.1525	60.8844	116.587	26.3277	20.1666	30.6654
Tb927.10.11230	29.2784	27.2743	50.0636	46.5113	10.2343	15.9092	21.4816
Tb927.10.11240	76.828	118.234	139.12	103.991	70.5724	38.8536	68.8739
Tb927.10.11250	70.9852	54.2878	115.72	103.988	60.4378	57.0762	38.2682
Tb927.10.11260	304.139	265.764	372.582	384.983	56.0262	82.2538	109.925
Tb927.10.11270	86.7956	115.181	81.9756	90.7142	34.1144	42.4245	47.59
Tb927.10.11280	25.6604	29.4003	17.0304	15.9801	4.61277	17.4141	2.17049
Tb927.10.11290	36.4393	26.9382	38.9009	43.9135	24.1015	9.87466	32.6156
Tb927.10.1130	18.6701	32.1341	20.6962	25.6904	46.813	43.7358	62.2996
Tb927.10.11300	2510.61	2119.99	2317.55	1904.03	854.706	1582.9	1077.52
Tb927.10.11310	83.3864	93.8617	125.495	125.386	77.9746	85.0795	79.4029
Tb927.10.11320	28.5005	16.4161	80.8418	74.5036	34.5525	39.2729	24.4748
Tb927.10.11330	249.116	245.326	203.266	225.754	127.339	146.309	174.41
Tb927.10.11340	10.0475	4.21518	3.81032	4.41593	25.3838	35.9247	19.1458
Tb927.10.11350	55.1015	33.7257	43.0802	44.803	40.0298	64.1116	66.3241
Tb927.10.11360	45.5287	52.775	83.1738	71.196	38.7696	39.4637	47.1065
Tb927.10.11370	112.432	142.287	157.635	128.504	74.3064	64.2861	118.732
Tb927.10.11380	30.8062	28.5302	21.7302	25.2031	12.4715	13.1831	24.9208
Tb927.10.11390	2218.91	2596.97	3003.28	2551.38	2169.85	1954.11	3577.39
Tb927.10.1140	40.4143	39.6594	46.6512	63.8734	18.1864	29.9275	18.6508
Tb927.10.11400	29.6782	30.5087	52.4653	39.6452	17.2385	47.8431	49.0016
Tb927.10.11410	27.9104	42.7681	39.1232	46.786	18.0897	30.0222	28.2086
Tb927.10.11420	10.5598	9.79816	8.05235	11.1359	28.0374	21.2706	31.8139
Tb927.10.11430	31.0059	22.2725	43.8313	49.5807	17.1546	47.5721	43.9471
Tb927.10.11440	4.63625	2.42669	8.22098	6.63698	22.1062	12.4092	4.99695
Tb927.10.11450	4.62187	1.8181	6.18151	6.23039	8.14953	10.5916	4.84049
Tb927.10.11460	13.649	17.8928	13.8816	16.763	17.4439	13.969	9.57603
Tb927.10.11470	9.33442	6.09345	8.23809	12.4669	12.531	25.2304	10.9279
Tb927.10.11480	14.6104	12.1856	12.9047	17.1554	26.1463	25.4337	14.0891
Tb927.10.11490	11.0021	15.6801	14.9062	18.9508	21.9436	35.7956	25.8771
Tb927.10.1150	19.7025	16.4141	20.5094	22.597	27.8649	24.8889	26.7426
Tb927.10.11500	32.5232	37.6448	20.703	27.6541	37.0242	27.8411	53.5387
Tb927.10.11510	12.5555	10.2119	12.9817	20.469	27.5917	28.8772	20.6956
Tb927.10.11520	86.6075	97.0992	47.8881	53.9615	61.1611	72.8047	98.9105
Tb927.10.11530	154.524	153.672	75.328	75.2086	85.0972	58.9575	124.924
Tb927.10.11540	1872.91	2014.3	1396.01	1401.26	2189.6	1913.98	2523.04
Tb927.10.11550	10.2885	15.24	29.1631	34.7286	18.5078	15.0313	16.4291
Tb927.10.11560	29.7055	26.5022	22.8674	24.0296	30.721	40.807	48.1849
Tb927.10.11570	20.5779	17.8268	31.2804	24.8466	16.7963	21.4774	27.513
Tb927.10.11580	24.018	16.5376	30.3677	35.314	21.3927	22.7165	25.418
Tb927.10.11590	55.9269	42.2549	46.0547	47.0015	81.841	60.0766	47.9228
Tb927.10.1160	133.676	116.586	138.33	152.42	93.5999	103.783	144.447
Tb927.10.11600	12.0072	9.04408	14.6351	18.0917	24.2192	32.932	20.1663
Tb927.10.11610	27.7909	23.3268	16.6707	18.1055	34.3801	37.0833	77.0341
Tb927.10.11620	8.67521	5.93575	8.86173	11.2637	8.50373	17.9466	11.2815
Tb927.10.11630	1.66844	0.0264569	2.75289	6.112	6.45061	5.41162	4.21565
Tb927.10.11640	28.4194	19.2281	22.2692	30.5333	23.1883	26.0332	31.9485
Tb927.10.11650	25.3545	27.378	20.8285	38.1823	25.8868	58.3336	28.4218
Tb927.10.11660	51.9872	63.4719	79.5829	79.6216	32.5901	32.1357	49.3998
Tb927.10.11670	84.6535	80.9462	99.6244	118.409	30.0677	44.1432	46.1322
Tb927.10.11680	10.3644	10.0944	14.3279	16.2872	19.3605	12.7679	15.9138
Tb927.10.11690	29.3052	33.8081	32.1034	37.5108	28.7554	30.1126	39.2985
Tb927.10.1170	25.0737	16.7905	22.2337	26.2449	52.7249	38.3349	27.872
Tb927.10.11700	56.4558	54.9055	60.412	78.9369	42.4979	57.593	20.9369
Tb927.10.11710	85.205	40.7115	47.3212	42.1931	49.5376	68.1822	73.0846
Tb927.10.11720	22.4351	15.3804	31.2837	44.4142	28.0968	34.0998	24.1301
Tb927.10.11730	10.0552	9.34328	10.9554	13.218	26.9263	21.5625	22.3491
Tb927.10.11740	88.9856	42.6815	53.838	73.7544	100.163	92.8752	118.653
Tb927.10.11750	50.0675	30.1348	72.009	92.1875	62.5398	73.1965	71.0649
Tb927.10.11760	7.31925	2.12988	15.7025	17.5676	14.7908	11.1967	4.31355
Tb927.10.11770	51.2802	66.0375	62.5434	49.9134	138.038	151.994	108.725
Tb927.10.11780	20.3882	13.3362	35.589	41.8871	18.7681	24.3558	12.2348
Tb927.10.11790	446.379	376.858	1172.47	950.295	37.6809	39.0498	90.0424
Tb927.10.1180	38.4827	29.8708	42.0027	42.3994	44.7168	24.953	45.9856
Tb927.10.11800	23.1416	26.2783	41.088	52.292	28.9452	34.4557	34.3564
Tb927.10.11810	24.1557	26.8171	30.5376	33.6428	17.094	22.8554	20.1084
Tb927.10.11820	28.7549	23.0689	32.0371	29.1446	25.0368	30.7736	20.137
Tb927.10.11830	50.7661	63.5421	63.1348	49.9562	25.7092	46.7702	26.079
Tb927.10.11840	7.39573	9.47321	7.16356	9.21659	9.02233	13.246	6.36804
Tb927.10.11850	12.4347	13.7898	21.0072	19.6745	7.41383	16.3267	6.10487
Tb927.10.11860	85.5912	104.372	257.568	232.097	192.463	141.107	298.213
Tb927.10.11870	51.4661	51.859	53.3328	63.0799	83.1019	52.4849	109.143
Tb927.10.11880	16.6207	18.9061	36.0725	40.6134	11.6758	27.8299	14.4781
Tb927.10.11890	34.0384	63.5438	31.5479	47.3471	37.8418	43.3613	25.6716
Tb927.10.1190	6.06117	8.09589	9.00259	11.5288	5.43327	11.9651	3.87746
Tb927.10.11900	111.864	141.801	151.965	181.566	41.7973	46.023	68.1981
Tb927.10.11910	38.5325	49.7424	45.9924	55.8218	35.5053	49.4871	46.8772
Tb927.10.11920	75.3322	127.617	73.7491	87.6595	132.537	82.6053	170.912
Tb927.10.11930	16.674	25.168	6.38613	8.01596	14.1994	32.9155	12.3078
Tb927.10.11940	26.4771	12.2859	23.2747	24.257	16.5275	14.4276	17.6555
Tb927.10.11950	51.4674	25.4899	69.2907	69.9032	27.8649	46.552	65.9344
Tb927.10.11960	42.8982	31.5389	90.1603	92.5449	51.7552	50.07	44.0134
Tb927.10.11970	24.9418	34.7333	32.3335	55.0013	83.6919	31.9663	40.0918
Tb927.10.11980	37.2719	52.2214	88.9822	63.399	21.4833	45.0575	33.3213
Tb927.10.11990	48.9735	78.5563	53.4514	73.5571	46.506	35.7956	86.2568
Tb927.10.120	11.3788	6.44534	20.9658	22.1212	17.1746	21.6125	16.8361
Tb927.10.1200	58.9791	66.6665	66.737	61.957	71.8769	62.0734	89.1281
Tb927.10.12000	22.1671	44.3524	21.1397	23.9538	42.9119	51.5457	57.8218
Tb927.10.12010	198.309	344.276	93.3175	81.5458	270.416	188.741	319.61
Tb927.10.12020	35.258	35.9435	56.9145	58.8073	13.0892	24.8686	25.924
Tb927.10.12030	42.1445	8.36661	83.5739	127.083	31.4729	17.1135	6.39905
Tb927.10.12040	23.8191	6.65513	57.5429	51.4143	17.4324	22.8262	5.17282
Tb927.10.12050	27.5965	21.2609	30.8403	40.5677	35.6479	38.5112	67.5696
Tb927.10.12060	5.38947	1.96789	7.1837	6.71776	1.50142	3.45018	0.215015
Tb927.10.12070	47.6783	29.2574	36.2284	40.0158	15.9228	17.5326	11.6547
Tb927.10.12080	14.6132	17.3151	9.34556	9.17769	17.936	29.624	34.872
Tb927.10.12090	676.492	351.367	693.536	944.105	166.713	58.7416	221.476
Tb927.10.1210	26.1124	20.994	50.5628	61.2658	26.7806	20.1843	19.6545
Tb927.10.12100	89.8553	21.1079	62.5434	65.8256	27.5077	88.1124	33.8621
Tb927.10.12110	7.45902	14.6645	15.5033	25.182	25.6215	21.8414	13.6115
Tb927.10.12120	7.82636	5.42385	15.4234	16.8129	12.6745	14.1028	9.91187
Tb927.10.12130	11.5592	13.3501	10.993	13.4976	5.72226	14.2452	7.92155
Tb927.10.12140	11.7717	9.16372	12.1652	19.0656	12.314	21.6943	11.7623
Tb927.10.12150	10.0969	10.4072	16.1893	16.5023	3.88382	13.3046	5.92243
Tb927.10.12160	7.68836	5.56986	12.8205	15.038	13.1438	18.525	7.7927
Tb927.10.12170	70.3445	43.1057	101.811	108.784	35.9311	45.2156	23.0123
Tb927.10.12180	11.755	14.1236	17.175	20.4442	4.85555	8.55429	4.41714
Tb927.10.12190	16.5289	22.9523	32.6371	26.4777	37.0878	40.3331	28.6545
Tb927.10.1220	4.32431	5.1429	3.59518	5.56921	5.97105	5.84419	11.6547
Tb927.10.12200	60.0046	57.3881	81.846	81.0355	72.9296	38.0131	63.4884
Tb927.10.12210	62.8877	29.7233	50.0347	73.5321	41.8538	48.6937	46.3858
Tb927.10.12220	38.3255	33.4187	71.3079	64.9038	37.4293	39.472	54.1175
Tb927.10.12230	33.2747	55.3553	48.5215	52.5382	18.6515	23.7538	24.1788
Tb927.10.12240	30.4122	44.6126	40.2814	53.2471	56.7917	57.6223	41.4599
Tb927.10.12250	22.2189	27.7531	30.7078	29.8242	12.1755	27.0837	18.904
Tb927.10.12260	35.3038	33.2121	32.1126	57.3301	71.0965	41.5109	39.1418
Tb927.10.12270	6.84693	10.3674	5.28945	13.8644	26.829	12.7747	34.2329
Tb927.10.12280	5.30963	3.30912	5.23564	9.64767	4.43305	0	8.11193
Tb927.10.12290	33.6941	48.2779	12.7861	21.1108	78.1266	85.4477	77.1418
Tb927.10.1230	115.759	111.087	55.1129	90.9637	83.879	77.6442	97.3999
Tb927.10.12300	9.48767	28.2092	8.4947	16.292	14.5563	25.6446	15.9817
Tb927.10.12310	35.6537	41.8639	24.5329	28.2516	13.5249	29.7845	18.2136
Tb927.10.12320	27.9187	26.3646	35.7225	36.7758	12.553	27.6442	19.8782
Tb927.10.12330	220.242	252.83	125.164	93.0548	66.7797	55.016	76.4839
Tb927.10.12340	6.51608	9.06794	7.42046	5.60247	2.5119	17.3166	2.87778
Tb927.10.12350	144.591	140.904	205.233	182.417	78.6509	55.4255	85.4893
Tb927.10.12360	39.3662	40.4776	46.3589	67.7352	58.7444	35.1677	38.8234
Tb927.10.12370	6.75943	7.23889	7.5328	12.5744	6.31058	13.8971	3.7792
Tb927.10.12380	39.4999	52.3378	83.5454	60.9034	28.3685	50.2741	40.9143
Tb927.10.12390	129.891	88.8657	169.519	201.712	45.9394	66.3394	63.2543
Tb927.10.1240	61.0098	67.7318	57.5251	57.4066	45.1015	33.9563	37.2443
Tb927.10.12400	5.60184	7.65224	8.92182	9.54209	4.24031	10.672	5.32062
Tb927.10.12410	126.053	96.6926	108.468	109.766	51.1059	82.5332	64.527
Tb927.10.12420	106.687	203.129	106.039	88.4193	39.5565	84.1072	54.6619
Tb927.10.12430	46.24	61.8504	55.9763	79.8615	51.6144	43.6156	40.36
Tb927.10.12440	12.4838	15.227	8.58939	7.64401	7.02476	17.5326	7.45557
Tb927.10.12450	26.8227	44.2839	27.6284	36.5032	35.5075	37.5333	32.747
Tb927.10.12460	145.262	203.305	154.922	213.273	101.481	52.2423	102.013
Tb927.10.12470	10.9897	10.9456	14.321	16.826	25.49	29.2873	23.3218
Tb927.10.12480	9.24093	17.4224	15.6358	17.8818	47.5132	29.3708	44.8444
Tb927.10.12490	10.286	8.77819	16.4335	21.1419	36.067	32.6047	31.3766
Tb927.10.1250	94.7477	95.1581	54.3077	68.975	54.7194	68.8588	84.5994
Tb927.10.12500	40.1681	41.3103	47.1096	51.0114	117.289	119.502	70.6031
Tb927.10.12510	42.9517	46.5151	46.877	50.8975	126.436	143.649	80.686
Tb927.10.12520	23.1562	37.5684	46.1946	36.9128	45.7266	32.3044	42.1515
Tb927.10.12530	61.7813	78.0654	158.961	141.802	56.0635	66.8757	70.5301
Tb927.10.12540	54.0452	59.1874	79.5679	71.215	59.0296	33.9117	57.7655
Tb927.10.12550	30.0742	23.7578	38.6	37.3656	7.88098	8.67773	6.12901
Tb927.10.12560	2.02058	0.97191	0.671954	8.52002	0	0	0
Tb927.10.12570	2.7406	3.71685	3.23786	14.4898	0	0	0.947588
Tb927.10.12580	1.95592	2.01602	1.3009	6.79196	0	13.7455	0
Tb927.10.12590	60.7648	75.6546	161.655	188.096	61.8159	96.5793	187.328
Tb927.10.1260	19.7276	19.3729	18.3764	28.8108	26.4511	38.0411	44.6485
Tb927.10.12600	43.319	37.9131	33.6958	38.3594	27.8181	59.0988	23.1762
Tb927.10.12610	38.2743	13.0501	33.0307	30.592	25.2526	23.0115	55.4508
Tb927.10.12620	3.9985	2.20305	6.9629	8.95302	7.56901	9.19638	6.11325
Tb927.10.12630	66.9836	53.5457	100.426	90.8253	32.0637	101.993	44.9823
Tb927.10.12640	19.4507	10.9161	40.9109	42.3825	20.8656	23.1452	9.16352
Tb927.10.12650	3.21047	0.169698	1.0266	1.07196	0.492561	8.67773	1.08159
Tb927.10.12660	0.730395	0.158492	0.671161	0.643611	1.49511	1.01308	0.252541
Tb927.10.12670	26.3157	8.69729	39.669	45.623	9.8072	7.99903	1.79459
Tb927.10.12680	2342.05	2442.11	2527.87	2067.52	1699.6	1411.73	2294.96
Tb927.10.12690	55.7633	80.583	66.3963	66.2897	45.2705	56.6166	48.4763
Tb927.10.1270	11.7422	10.7342	8.40259	11.1039	4.68398	16.2093	7.16299
Tb927.10.12700	53.9727	49.9572	35.719	54.0822	176.527	99.7367	103.122
Tb927.10.12710	227.087	188.029	112.347	161.539	240.335	240.166	246.331
Tb927.10.12720	13.664	15.3304	17.5128	15.9833	14.1485	19.0276	18.1427
Tb927.10.12730	50.4905	87.2835	39.7186	36.9431	45.4006	24.6867	15.3847
Tb927.10.12740	9.64234	7.00301	12.6667	17.0437	34.6991	10.8517	13.751
Tb927.10.12750	28.2522	27.0669	58.4954	36.3855	8.12726	0	4.759
Tb927.10.12760	1.74819	0.0529973	2.43663	4.49558	0.615313	0	0
Tb927.10.12770	1.6903	1.24446	9.63631	7.18726	4.33454	6.36367	2.3795
Tb927.10.12780	9.48428	3.27808	12.6067	14.157	11.8936	5.98673	6.71566
Tb927.10.12790	116.024	88.3748	116.667	68.3574	27.7	40.6672	12.6719
Tb927.10.1280	168.988	181.809	166.117	189.072	21.299	34.5613	27.6924
Tb927.10.12800	25.8121	9.92464	25.1731	24.3865	26.3774	18.3437	6.478
Tb927.10.12810	17.2638	36.6489	29.0265	25.6564	42.7042	61.0009	47.0972
Tb927.10.12820	33.3863	23.8748	50.7163	54.6321	45.9743	72.0149	24.1822
Tb927.10.12830	38.2795	23.6953	40.1235	40.0991	20.3314	25.1852	22.3223
Tb927.10.12840	28.4838	36.0239	17.5942	38.3738	145.172	90.1346	57.9272
Tb927.10.12850	280.195	245.686	110.39	145.906	647.295	347.676	533.151
Tb927.10.12860	30.1596	21.1513	31.7036	36.4291	7.71798	21.0138	10.1685
Tb927.10.12870	17.2731	13.1097	27.837	35.7278	25.7264	28.426	13.4831
Tb927.10.12880	29.9006	37.067	24.7975	24.3395	30.7398	46.7535	49.5324
Tb927.10.12890	63.3035	70.1079	56.1808	64.8028	53.4048	77.5204	48.9724
Tb927.10.1290	65.3914	34.0003	35.8135	47.6477	13.9324	61.364	26.7694
Tb927.10.12900	57.411	41.8399	63.9576	60.8356	52.1801	27.3597	67.5202
Tb927.10.12910	13.1575	10.5918	21.7769	26.963	17.0335	18.2981	16.4208
Tb927.10.12920	14.4212	7.63958	15.8932	16.5644	12.5421	17.6769	13.9906
Tb927.10.12930	34.8712	27.5426	20.7175	24.9276	63.2989	45.4329	53.5387
Tb927.10.12940	19.9604	17.6789	36.5253	41.2369	108.93	60.7975	53.7035
Tb927.10.12950	29.933	25.4102	24.7307	26.1837	27.0231	35.7956	27.7732
Tb927.10.12960	171.178	172.365	120.024	118.003	229.252	185.951	244.748
Tb927.10.12970	39.7832	27.3555	49.6129	52.5635	16.0406	33.9117	36.984
Tb927.10.12980	26.6404	31.4352	39.4945	37.0092	38.6725	43.6467	40.2038
Tb927.10.12990	69.3133	67.7663	101.838	96.2725	31.5239	40.4961	51.9163
Tb927.10.130	16.4025	14.9925	58.4068	41.4518	5.55534	27.1866	2.71082
Tb927.10.1300	5.31751	4.88515	3.36374	4.87434	13.6031	8.12383	18.9854
Tb927.10.13000	32.9136	27.6756	87.9182	83.4933	32.0379	26.2847	31.2094
Tb927.10.13010	9.16235	10.7362	14.5534	20.5431	19.9094	22.8753	28.195
Tb927.10.13020	38.4173	42.8807	66.2611	51.5726	25.34	30.0121	23.0287
Tb927.10.13030	36.5355	22.392	72.7447	57.6506	21.4014	25.3047	30.7513
Tb927.10.13040	10.6552	12.0933	5.98039	9.7479	7.97949	9.22995	3.98222
Tb927.10.13050	1.48176	1.52729	1.58389	5.51295	0	0	0
Tb927.10.13060	3.21395	2.48453	0.28629	3.63001	0	0	8.29473
Tb927.10.13070	10.9487	8.27931	11.592	20.0527	16.5921	17.1545	10.5196
Tb927.10.13080	47.4807	32.9742	99.2342	82.3005	23.0188	5.336	5.9857
Tb927.10.13090	16.9923	16.2573	23.023	33.6215	38.9777	43.8314	20.942
Tb927.10.1310	15.1265	13.2623	15.2718	17.7435	13.1068	24.5456	14.0504
Tb927.10.13100	18.4528	26.2526	30.6519	28.042	15.551	66.5359	16.3421
Tb927.10.13110	193.948	120.707	127.426	121.54	80.3165	108.289	62.0869
Tb927.10.13120	9.7796	16.021	7.30579	12.3043	17.5266	14.9408	19.2429
Tb927.10.13130	15.7963	8.43464	9.28499	10.1071	11.4384	26.5153	13.8804
Tb927.10.13140	173.024	147.324	192.321	207.251	95.3837	84.9655	131.199
Tb927.10.13150	11.4267	9.59165	8.81693	14.7874	15.6638	24.1715	17.1977
Tb927.10.13160	33.8879	31.3223	38.433	41.7988	11.3873	24.2682	16.3339
Tb927.10.13170	5.82796	6.64192	2.83627	3.43758	19.2786	27.4711	8.71561
Tb927.10.13180	14.4678	21.0104	11.6668	23.752	37.3709	29.8635	32.028
Tb927.10.13190	13.9347	8.70474	9.9	13.9038	21.2235	31.1589	27.4629
Tb927.10.1320	26.2019	21.7745	33.4424	35.2336	23.2921	29.9963	29.3117
Tb927.10.13200	24.9841	22.6594	30.1507	27.6122	17.5318	28.6673	21.3233
Tb927.10.13210	27.13	26.9187	38.8567	33.6958	17.5581	37.9633	18.0507
Tb927.10.13220	11.5023	15.0907	8.18401	11.9759	9.17651	37.5972	7.73207
Tb927.10.13230	6.63386	4.00704	8.98462	10.6821	3.84133	3.75972	2.34305
Tb927.10.13240	34.2942	54.5441	55.1137	55.3515	17.6727	38.9188	20.4813
Tb927.10.13250	3.81256	2.2154	9.93461	12.1222	21.3325	20.6794	9.63753
Tb927.10.13260	13.5546	11.8094	11.0585	13.5372	29.1402	33.3845	18.7709
Tb927.10.13270	14.9642	15.5669	16.2613	22.4184	10.6865	11.8811	8.20168
Tb927.10.13280	19.6067	13.4298	15.3444	17.6321	32.5465	17.4653	21.6866
Tb927.10.13290	42.3862	76.8007	31.5973	36.6351	25.0312	45.763	25.9267
Tb927.10.1330	24.8139	21.5087	21.5738	23.8849	5.17557	24.2199	23.795
Tb927.10.13300	29.8341	15.9097	34.1889	29.357	24.4679	54.6421	40.4851
Tb927.10.13310	33.3593	45.4724	32.6581	32.848	65.9934	31.5002	88.8743
Tb927.10.13320	71.2725	51.6223	80.1977	86.6912	56.2998	66.3846	138.714
Tb927.10.13330	3.22604	1.04612	6.05729	7.91184	19.3753	8.91574	10.6363
Tb927.10.13340	89.7595	79.334	84.9765	95.5961	42.6681	17.8978	29.7437
Tb927.10.13350	8.96609	8.89597	8.61789	11.4993	11.2531	19.2105	8.90716
Tb927.10.13360	43.4649	27.6792	33.7482	48.926	49.9024	56.5434	34.5558
Tb927.10.13370	83.5341	81.2287	43.0924	65.4939	49.2512	73.0231	84.5912
Tb927.10.13380	20.0888	21.012	23.9706	17.3689	9.83467	12.0321	11.5476
Tb927.10.13390	9.51786	11.9195	12.6411	19.2551	35.4515	32.608	31.1072
Tb927.10.1340	18.1338	17.4511	14.1011	23.3843	23.5721	30.1159	32.0047
Tb927.10.13400	37.8184	38.7266	39.7935	46.8101	22.6876	33.7409	20.0568
Tb927.10.13410	120.792	140.001	200.43	153.722	6.04819	26.6386	14.941
Tb927.10.13420	8.04651	8.93173	15.1806	10.5549	8.02439	5.43731	10.1656
Tb927.10.13430	4.23447	2.73652	8.80121	10.6906	4.42391	7.08532	4.19479
Tb927.10.13440	11.0636	7.74156	13.5252	13.4503	15.1046	27.9247	17.1979
Tb927.10.13450	9.16668	4.80803	7.91418	9.68665	10.8724	12.865	4.81047
Tb927.10.13460	9.50794	2.54548	11.3952	10.5665	3.69421	13.0166	3.24477
Tb927.10.13470	9.1926	9.01843	18.1857	20.7064	11.7077	11.6751	14.1881
Tb927.10.13480	11.3387	23.5567	12.8146	13.1831	97.1738	59.1406	88.0673
Tb927.10.13490	12.1353	17.1067	6.82499	9.51689	27.0513	34.4892	29.7003
Tb927.10.1350	14.9724	19.355	14.1755	15.3702	10.0374	29.0324	10.3623
Tb927.10.13500	2588.03	2551.59	3027.06	3676.63	2653.19	2221.66	2853.24
Tb927.10.13510	27.3943	33.1582	22.7515	25.3209	50.6457	34.6653	40.3889
Tb927.10.13520	17.0292	15.4837	17.5962	22.3449	70.0521	35.2614	58.3332
Tb927.10.13530	379.137	337.756	314.62	322.46	144.171	97.1151	154.564
Tb927.10.13540	29.9855	20.8176	55.0144	69.0467	39.4879	39.6865	18.9131
Tb927.10.13550	13.2481	11.0236	21.9768	28.4968	12.9477	29.5391	14.6247
Tb927.10.13560	37.663	78.079	56.1502	82.8886	44.3074	29.1599	58.4313
Tb927.10.13570	92.0769	89.2078	113.995	134.85	58.1741	77.8712	118.975
Tb927.10.13580	224.356	160.359	125.626	114.983	81.0814	80.856	79.7832
Tb927.10.13590	33.5138	33.0664	22.3506	23.287	10.228	19.1112	14.6324
Tb927.10.1360	97.0934	93.5595	114.95	96.1915	35.3116	29.624	68.308
Tb927.10.13600	114.198	62.1289	75.6814	117.662	31.8957	32.4187	63.9771
Tb927.10.13610	17.1443	10.7035	29.1727	32.2241	16.4985	23.4405	8.61879
Tb927.10.13620	16.1652	18.4594	15.8096	23.3336	30.703	31.8184	31.7267
Tb927.10.13630	77.1798	50.1717	85.583	92.3522	39.9523	59.5413	32.0702
Tb927.10.13640	41.0872	54.0031	46.1685	71.789	36.7061	50.7562	44.2837
Tb927.10.13650	134.979	82.032	141.333	141.657	96.7652	80.5402	184.876
Tb927.10.13660	17.9072	12.9407	16.2613	19.1352	9.48913	10.4485	5.49857
Tb927.10.13670	32.3575	40.8816	50.3653	58.5912	46.8048	36.3254	38.9373
Tb927.10.13680	8.04443	12.7508	9.62378	13.4423	7.97568	13.5582	13.2119
Tb927.10.13690	9.73201	12.41	13.2939	20.0076	35.5938	27.5914	32.983
Tb927.10.1370	7.40357	8.75501	4.86693	5.76531	31.5933	54.4497	38.0804
Tb927.10.13700	189.117	137.163	153.146	184.42	78.8233	35.3053	83.6084
Tb927.10.13710	162.453	450.821	179.143	143.021	116.328	113.856	143.2
Tb927.10.13720	128.541	117.246	72.2723	99.5467	139.066	118.182	132.006
Tb927.10.13730	44.537	44.5569	32.7673	34.5804	60.9952	34.4787	60.1639
Tb927.10.13740	14.6557	21.4025	29.038	35.6211	54.4185	34.6526	28.434
Tb927.10.13750	58.0939	59.8789	67.4348	68.735	38.8791	58.047	33.2808
Tb927.10.13760	78.6371	89.0113	72.7478	82.8071	43.9157	55.2635	59.4875
Tb927.10.13770	201.025	283.834	160.117	172.086	106.938	150.719	179.402
Tb927.10.13780	10.9432	4.4261	14.9714	15.5472	46.4152	46.2403	8.19006
Tb927.10.13790	20.057	8.01769	23.1622	26.0469	80.7714	102.183	45.2839
Tb927.10.1380	8.51261	10.7467	8.0648	12.1224	14.9055	15.6515	13.0054
Tb927.10.13800	16.6515	7.05192	10.5397	12.1659	49.3656	45.076	20.4901
Tb927.10.13810	103.944	133.959	97.7103	111.71	47.9081	90.4311	133.377
Tb927.10.13820	85.416	101.506	118.856	127.65	59.5586	65.5798	117.703
Tb927.10.13830	34.4924	60.6478	34.0745	45.9222	58.6782	46.3412	41.7647
Tb927.10.13840	6.36767	21.8451	12.2078	14.586	62.8382	25.0465	53.0705
Tb927.10.13850	39.9141	50.18	57.0852	61.8362	44.7959	58.6259	62.6726
Tb927.10.13860	47.1153	94.5009	47.5134	48.4192	32.3059	26.8467	30.4502
Tb927.10.13870	33.0483	36.9217	24.3919	30.6001	35.8721	55.2981	50.2156
Tb927.10.13880	11.8009	8.11415	12.9402	13.2777	10.2282	17.3874	10.0477
Tb927.10.13890	15.6247	7.53782	12.6536	15.01	8.39638	12.8011	5.85026
Tb927.10.1390	123.389	190.664	95.3188	116.124	25.3156	84.0817	25.972
Tb927.10.13900	78.3274	70.8873	72.724	93.4905	32.2381	45.3411	29.1489
Tb927.10.13910	33.4907	45.2183	51.9794	60.7933	63.0773	42.7411	83.1049
Tb927.10.13920	227.796	350.635	255.066	232.3	138.426	152.42	151.981
Tb927.10.13930	96.6213	131.626	125.622	110.449	33.0948	79.9759	32.4769
Tb927.10.13940	6.41706	13.6253	7.04228	12.6537	51.4513	67.6453	32.0389
Tb927.10.13950	161.314	137.285	161.217	160.195	63.2043	77.4292	111.673
Tb927.10.13960	49.1466	33.2301	57.259	60.3855	14.877	36.4023	16.6968
Tb927.10.13970	70.8857	131.808	114.047	94.118	23.5636	49.0088	30.9016
Tb927.10.13980	13.7009	27.1075	16.3006	18.6029	30.1533	37.352	20.6913
Tb927.10.13990	26.6102	22.3229	47.279	49.9212	32.5989	45.0906	50.8766
Tb927.10.140	4.13389	4.50439	1.76753	2.85635	0.706718	0	2.32777
Tb927.10.1400	55.4641	61.6271	42.7725	63.2291	60.0878	142.504	68.5093
Tb927.10.14000	4.62843	5.5564	9.32579	16.0723	12.1637	7.65341	8.3468
Tb927.10.14010	39.0622	58.2574	34.8706	45.8739	24.592	42.5845	35.0771
Tb927.10.14020	61.1035	56.4173	68.2595	57.1873	19.5054	31.9663	22.1625
Tb927.10.14030	287.375	378.339	333.627	188.463	251.62	219.547	301.483
Tb927.10.14040	136.683	146.527	260.458	174.924	141.299	128.526	109.888
Tb927.10.14050	53.2528	55.915	61.4453	49.5324	8.1893	6.55798	4.08693
Tb927.10.14060	0.651973	0	1.08409	4.44712	0	0	0
Tb927.10.14070	34.5137	69.0868	51.4799	75.2093	39.4692	24.6738	53.3989
Tb927.10.14080	92.0293	89.0113	113.876	134.85	58.1741	77.8712	117.41
Tb927.10.14090	96.3424	91.4923	71.7409	73.6455	68.6576	61.9462	53.234
Tb927.10.1410	87.085	86.4694	114.493	115.221	57.3221	49.0912	66.8688
Tb927.10.14100	146.345	129.841	107.15	94.6456	20.8987	36.8184	45.1255
Tb927.10.14110	126.32	150.221	171.76	214.775	57.7036	71.5913	61.5695
Tb927.10.14120	193.707	217.831	40.3766	45.7913	84.9216	105.195	86.6818
Tb927.10.14130	40.2689	62.3692	10.6283	17.0433	62.4684	39.305	60.1873
Tb927.10.14140	861.192	469.195	236.683	155.063	209.293	752.568	164.471
Tb927.10.14150	236.986	131.041	166.085	200.941	119.268	116.336	80.9773
Tb927.10.14160	115.592	98.0468	85.8382	115.32	109.678	259.137	71.268
Tb927.10.14170	60.094	93.7159	42.9911	59.5769	52.0352	90.5756	33.5259
Tb927.10.14180	27.6871	41.3956	26.7769	27.7338	98.3074	123.71	75.9536
Tb927.10.14190	38.7153	28.0974	35.8912	44.002	41.2533	61.4971	46.2222
Tb927.10.1420	66.5673	52.5005	55.9857	88.2191	79.0306	61.0995	57.9234
Tb927.10.14200	12.473	24.9441	27.2674	29.5817	47.5742	36.6687	42.1128
Tb927.10.14210	128.765	202.547	88.9288	99.8706	117.642	150.342	165.97
Tb927.10.14220	29.9774	24.6599	76.6705	87.0627	92.9645	62.7994	96.1192
Tb927.10.14230	12.2126	6.97965	23.1119	26.1001	12.4397	20.0372	12.4872
Tb927.10.14240	23.7744	14.8082	25.556	24.0806	39.0545	67.267	29.9434
Tb927.10.14250	30.9125	39.5673	35.186	38.5812	37.3294	35.5488	66.0926
Tb927.10.14260	99.8105	60.1219	74.9115	76.4845	71.7756	57.9165	74.5933
Tb927.10.14270	0.985653	0.272569	0.479684	0.134165	0.287691	1.2671	0
Tb927.10.14280	16.6425	20.6023	9.20046	10.5326	29.7714	36.1724	39.4496
Tb927.10.14290	20.1261	15.4854	55.1469	55.6329	72.0853	52.2928	40.9688
Tb927.10.1430	122.775	76.83	156.994	143.225	110.61	97.7832	59.6326
Tb927.10.14300	9.78862	3.90557	24.6769	28.8947	28.4304	26.9458	10.3719
Tb927.10.14310	104.837	187.834	116.667	135.369	76.175	104.21	91.2376
Tb927.10.14320	4.61383	3.34818	7.74346	9.65253	7.13823	18.1819	6.04317
Tb927.10.14330	16.8473	20.867	15.8942	22.3113	26.7005	36.3114	23.7607
Tb927.10.14340	18.0764	7.52715	18.6991	26.0339	12.4609	27.8072	12.769
Tb927.10.14350	19.1268	48.6862	19.4969	18.8734	60.7057	87.6628	97.2438
Tb927.10.14360	48.998	49.7305	37.9097	40.2733	39.7887	60.611	30.5466
Tb927.10.14370	86.2114	52.3443	42.669	41.0966	64.4808	85.1995	77.8745
Tb927.10.14380	21.1211	17.0145	28.7213	34.8589	27.8326	36.8753	30.3096
Tb927.10.14390	18.2635	19.0966	22.5932	30.7575	31.9244	43.2638	28.5026
Tb927.10.1440	34.787	28.2336	33.1248	45.3415	48.7636	39.7729	64.4448
Tb927.10.14400	7.4181	7.25393	13.2105	16.9026	29.5033	33.1608	21.7231
Tb927.10.14410	14.1925	12.8732	14.1594	17.2024	10.568	17.9532	12.7631
Tb927.10.14420	8.84728	4.69334	9.54959	12.2935	15.5319	14.8218	8.45535
Tb927.10.14430	10.7423	5.74598	12.9772	19.5557	22.661	15.8574	9.99855
Tb927.10.14440	45.3769	50.9858	36.8287	46.9081	24.8066	32.927	44.398
Tb927.10.14450	2.82947	3.20394	5.36741	8.30313	5.96132	8.40191	9.68671
Tb927.10.14460	14.642	10.3985	27.9716	33.0451	31.1933	30.5305	22.6205
Tb927.10.14470	20.9961	7.97933	21.5124	30.4821	28.4478	25.3122	12.9351
Tb927.10.14480	9.59891	5.99451	10.3276	12.9548	13.2889	16.8645	8.65522
Tb927.10.14490	34.8442	17.4785	69.1394	88.3709	35.2117	48.9746	29.5035
Tb927.10.1450	268.392	17.6364	796.409	664.123	153.063	57.7116	75.2114
Tb927.10.14500	82.9434	88.1759	99.2275	111.507	42.4157	111.835	31.6797
Tb927.10.14510	22.7047	20.7497	25.2002	27.6969	38.2124	46.2203	31.6849
Tb927.10.14520	71.7939	68.2079	65.55	67.1353	27.9842	44.1505	32.3296
Tb927.10.14530	103.556	90.4657	76.8367	77.7875	91.3998	96.7045	112.123
Tb927.10.14540	5.85335	10.4885	17.5191	13.7367	3.77177	0	20.114
Tb927.10.14550	1.28225	0.279579	2.02958	2.06423	1.77054	1.29969	0.323986
Tb927.10.14560	28.3657	27.7829	29.4887	29.6424	26.4924	41.0314	35.3196
Tb927.10.14570	23.6669	18.6227	45.6288	45.4186	20.889	34.6506	25.913
Tb927.10.14580	1796.83	2521.83	1544.33	1365.91	1548.17	1239.77	2804.53
Tb927.10.14590	42.838	60.4698	87.8213	63.1693	18.7552	27.5351	25.3966
Tb927.10.1460	8.85206	6.32733	15.9829	18.4004	21.0714	12.1714	11.1249
Tb927.10.14600	2229.83	2401.41	1868.07	1558.99	2632.87	2146.13	3810.27
Tb927.10.14610	25.6449	9.89139	31.4841	36.8579	17.5796	31.1266	23.8597
Tb927.10.14620	48.518	50.444	36.8617	39.2762	117.235	140.215	145.914
Tb927.10.14630	317.09	202.482	135.451	189.077	448.88	296.369	399.787
Tb927.10.14640	56.2733	44.547	57.2088	39.7881	26.0367	31.0985	48.4513
Tb927.10.14650	151.258	114.107	124.887	119.587	56.9559	109.964	97.6547
Tb927.10.14660	52.4323	62.4863	112.833	78.6651	54.4858	83.2797	84.4055
Tb927.10.14670	157.774	162.433	247.345	236.097	70.1319	28.9583	69.1793
Tb927.10.14680	28.5768	49.4186	15.8389	25.8912	40.2141	33.4713	29.8983
Tb927.10.14690	30.2343	27.2743	49.6872	37.7144	87.2928	68.9398	61.8009
Tb927.10.1470	75.0851	65.847	49.1306	65.0973	71.1809	150.647	77.6439
Tb927.10.14700	111.672	86.3028	78.5804	84.8641	125.108	167.812	171.386
Tb927.10.14710	2276.53	2446.78	1946.63	1601.69	2618.62	2168.65	4025.63
Tb927.10.14720	64.241	73.8435	76.6396	75.8031	33.8359	39.4483	27.0425
Tb927.10.14730	109.8	90.3954	143.11	134.055	154.198	131.573	137.464
Tb927.10.14740	49.6158	59.2793	38.6521	41.24	120.014	144.666	152.017
Tb927.10.14750	246.521	156.93	104.499	145.244	357.173	228.153	309.296
Tb927.10.14760	1089.57	1267.97	516.509	424.019	341.345	361.724	314.47
Tb927.10.14770	31.7087	37.8462	61.7091	65.0417	36.8199	40.2073	42.9312
Tb927.10.14780	47.1251	38.1393	54.7748	57.7699	74.9419	87.4167	48.8424
Tb927.10.14790	196.528	125.935	144.144	137.752	155.076	231.036	176.133
Tb927.10.1480	257.919	324.486	181.533	151.988	123.289	75.6436	135.362
Tb927.10.14800	4.62095	5.36912	5.86747	7.42402	14.5788	28.7841	9.93502
Tb927.10.14810	227.988	297.081	116.152	129.572	268.351	288.144	358.477
Tb927.10.14820	364.142	219.057	178.848	247.591	222.603	270.559	210.331
Tb927.10.14830	364.142	219.057	178.848	247.591	222.603	270.559	210.331
Tb927.10.14840	364.142	219.057	178.848	247.591	222.603	270.559	210.331
Tb927.10.14850	0.134705	0.833065	0	0.501178	2.41803	0	13.2741
Tb927.10.14860	37.3241	31.2709	38.1479	43.401	61.0569	25.2675	53.9886
Tb927.10.14870	33.9848	57.1993	44.1701	52.951	37.1804	31.4918	47.4155
Tb927.10.14880	7.33566	7.69925	10.7485	14.1452	11.4603	12.1142	12.5825
Tb927.10.14890	77.6849	48.2928	71.9972	60.7533	324.417	287.76	115.816
Tb927.10.1490	5.78019	3.01329	9.25601	12.4662	26.5983	18.2936	10.3482
Tb927.10.14900	2.01612	1.34635	7.71986	9.931	6.79632	1.49668	2.23855
Tb927.10.14910	30.2073	34.9625	34.3747	29.853	100.916	61.364	98.1888
Tb927.10.14920	17.0086	8.85359	15.1671	10.2374	7.85875	11.7684	7.07522
Tb927.10.14930	6.55393	1.29232	7.53363	8.05739	14.3222	18.023	1.87198
Tb927.10.14940	45.1572	30.5708	10.6631	13.9179	43.1678	56.3341	64.9486
Tb927.10.14950	14.3419	7.25549	20.3735	24.9993	39.6415	23.8087	31.9007
Tb927.10.14960	39.209	91.9342	41.7824	41.2706	59.0581	66.8185	33.313
Tb927.10.14970	63.1483	86.9768	87.114	63.0682	40.6828	14.7274	55.6803
Tb927.10.14980	26.0889	13.9574	27.5153	25.7915	25.2738	37.9783	15.017
Tb927.10.14990	29.3097	26.7343	39.1475	45.8885	69.0039	66.9283	44.9917
Tb927.10.150	29.0307	49.899	69.9801	56.4186	51.4322	25.6446	67.6559
Tb927.10.1500	55.3209	71.5634	33.4049	51.1622	32.6351	32.1883	24.0717
Tb927.10.15000	51.6338	27.9208	60.9317	79.7097	49.5705	75.1455	48.8557
Tb927.10.15010	29.5376	17.8246	19.93	24.0351	35.6807	35.621	52.7552
Tb927.10.15020	8.343	4.39931	8.38287	10.0979	4.89415	9.40615	3.61484
Tb927.10.15030	105.191	123.279	184.069	116.372	18.9636	11.9319	20.8206
Tb927.10.15040	1.02845	1.7025	2.95377	3.59449	1.86476	0	1.84263
Tb927.10.15050	3.71591	2.61142	6.95106	7.06972	1.51597	0	0
Tb927.10.15060	17.7934	26.1802	22.3593	20.2142	5.68908	7.15913	0
Tb927.10.15070	33.6853	39.0759	42.46	26.7276	8.66908	19.091	10.3112
Tb927.10.15080	10.617	7.31603	13.9489	13.9088	20.6984	14.1869	17.1586
Tb927.10.15090	222.851	89.7215	73.0706	47.3116	23.541	44.436	35.5386
Tb927.10.1510	11.5783	6.08617	9.52127	13.9944	26.1106	16.9825	10.1694
Tb927.10.15100	226.638	91.2008	71.4511	48.4352	28.2871	66.9425	42.6456
Tb927.10.15110	195.38	74.9098	82.5383	52.2418	32.509	66.9425	43.1091
Tb927.10.15120	3958.81	4013.47	4011.56	3837.23	1929.37	1627.76	2558.59
Tb927.10.15130	40.3026	53.0911	54.1513	63.0113	53.7161	57.0493	69.8513
Tb927.10.15140	279.436	243.535	110.251	112.552	107.67	185.565	115.644
Tb927.10.15150	96.6409	53.0461	53.1372	53.9575	81.4006	135.291	113.823
Tb927.10.15160	11.6583	6.52489	10.3717	11.051	18.9945	20.5478	17.0739
Tb927.10.15170	18.0557	22.0623	20.385	26.8796	32.0887	20.9837	24.3078
Tb927.10.15180	112.052	160.631	71.1154	128.473	154.13	119.384	134.212
Tb927.10.15190	18.0008	17.4864	16.3597	15.0918	14.6069	27.2935	14.2554
Tb927.10.1520	46.3625	27.3158	40.6532	43.5727	69.3526	44.5457	66.2294
Tb927.10.15200	56.3685	59.7105	42.5165	46.2399	32.509	46.5343	51.7541
Tb927.10.15210	45.59	40.7295	36.4529	32.1114	21.9526	25.3608	44.2534
Tb927.10.15220	65.5317	30.8434	46.9075	37.3185	26.5074	52.8674	34.0451
Tb927.10.15230	28.2682	24.4253	44.2535	60.1949	41.0262	41.2112	56.107
Tb927.10.15240	23.4496	31.3879	28.5409	36.5103	21.1911	33.9396	23.795
Tb927.10.15250	67.5114	60.7363	123.214	138.629	49.7669	83.0812	19.1682
Tb927.10.15260	2.8177	1.60853	6.48721	6.0078	6.61421	10.2817	4.84127
Tb927.10.15270	20.1272	12.0062	9.75266	13.323	25.3669	23.8638	42.182
Tb927.10.15280	12.1769	9.14332	14.8293	17.312	13.1067	17.9277	7.6867
Tb927.10.15290	7.0604	4.20514	9.01483	11.0159	13.7462	14.0921	5.00909
Tb927.10.1530	9.10845	11.8383	13.7005	14.7519	8.00774	7.36969	13.7784
Tb927.10.15300	10.6969	5.70187	27.9117	34.0228	7.17732	14.1323	3.89373
Tb927.10.15310	1.47848	1.22656	1.70887	3.55537	1.94191	1.90065	4.26415
Tb927.10.15320	94.3809	261.282	47.2351	62.9527	118.89	81.8186	110.137
Tb927.10.15330	18.989	20.4319	25.6263	29.3205	11.9093	15.5941	7.42121
Tb927.10.15340	55.0416	55.9574	74.1139	60.8757	9.00251	6.60843	4.94204
Tb927.10.15350	34.2286	23.6402	81.016	83.3834	43.8872	67.5004	62.7168
Tb927.10.15360	9.5678	5.69497	6.38508	8.18845	30.1948	22.3268	18.0277
Tb927.10.15370	30.6215	30.8666	27.904	52.2099	47.3209	33.0421	65.2602
Tb927.10.15380	34.1018	55.9198	25.3057	39.1467	49.4662	24.7578	51.2244
Tb927.10.15390	6.43943	3.11171	15.3191	18.2038	9.52135	11.7577	3.90794
Tb927.10.1540	2.36557	0.6839	1.65491	1.87831	5.35105	3.04105	4.35891
Tb927.10.15400	9.14235	4.14264	6.83592	12.0168	12.4589	18.3764	5.66244
Tb927.10.15410	20.5754	14.9335	9.28499	13.5697	8.42827	7.95459	3.96583
Tb927.10.15420	24.0947	26.8545	25.1613	34.2762	31.6776	37.352	36.1489
Tb927.10.15430	19.2362	19.585	19.3377	16.226	17.9239	30.9584	24.5024
Tb927.10.15440	13.5638	16.8002	28.7131	32.4416	50.8096	36.046	36.6909
Tb927.10.15450	8.97644	13.1827	19.8637	20.4025	22.615	26.68	16.6269
Tb927.10.15460	21.1891	17.2855	22.2237	25.2677	35.9767	45.8184	29.7437
Tb927.10.15470	35.2025	40.1879	36.5204	43.5946	55.4407	53.4707	82.1964
Tb927.10.15480	28.1094	23.3494	29.1979	35.7816	47.9371	43.6828	32.8946
Tb927.10.15490	18.3648	30.2218	9.96731	17.1236	33.3151	42.5998	31.8578
Tb927.10.1550	41.7776	33.1481	32.9939	42.6255	28.4707	32.016	26.6031
Tb927.10.15500	45.1998	18.2119	52.61	43.5709	49.5831	68.5833	61.1871
Tb927.10.15510	69.3932	47.8222	87.344	101.771	17.8639	38.2765	20.6734
Tb927.10.15520	21.283	29.5554	22.038	24.7676	68.7156	59.6418	59.4699
Tb927.10.15530	20.489	32.7088	34.0462	31.7795	39.4637	45.5905	33.384
Tb927.10.15540	36.0496	41.3171	38.8053	36.9948	21.9319	29.8012	15.37
Tb927.10.15550	17.3545	16.5569	22.7852	27.2736	29.74	34.3931	20.6129
Tb927.10.15560	75.9504	82.1341	147.085	120.653	36.5727	47.7275	57.2567
Tb927.10.15570	15.2879	17.5448	21.4078	24.9451	18.8483	22.8483	16.3274
Tb927.10.15580	131.639	167.617	188.37	182.39	67.7479	52.4638	76.8342
Tb927.10.15590	93.7419	82.8068	52.0031	76.1879	52.4765	65.4134	85.3358
Tb927.10.1560	11.5158	9.39429	4.51702	8.16623	41.1075	29.0515	34.0113
Tb927.10.15600	9.80888	20.5223	16.9185	19.2458	7.00794	15.4329	5.12946
Tb927.10.15610	4.25401	2.47832	6.97736	7.61257	8.16185	3.65573	3.79707
Tb927.10.15620	2.54677	1.75002	3.17603	0.631693	5.58749	8.94891	0
Tb927.10.15630	82.8758	60.4805	169.493	114.521	24.7569	33.0421	30.4759
Tb927.10.15640	12.1378	7.31581	16.6073	20.9023	24.4855	28.0272	20.3523
Tb927.10.15650	8.79602	5.06901	7.64	11.3443	28.2492	25.1804	27.5078
Tb927.10.15660	8.5676	12.5355	11.779	14.2665	6.75188	5.50702	3.70653
Tb927.10.15670	16.7514	13.7835	25.5789	27.6654	34.4548	38.8788	24.6982
Tb927.10.15680	12.4894	5.43205	13.6019	18.5339	24.3818	21.8353	16.5524
Tb927.10.15690	28.2476	35.1664	29.1118	24.6681	38.4323	29.1219	33.1214
Tb927.10.1570	17.943	22.3061	8.19896	12.9948	61.4667	79.4122	31.4934
Tb927.10.15700	30.3612	12.6354	100.497	105.549	136.843	31.3484	89.8979
Tb927.10.15710	24.3484	26.8595	18.1936	16.8451	30.703	18.5607	32.0571
Tb927.10.15720	17.7044	30.7451	19.6257	21.8074	78.5502	69.828	56.1761
Tb927.10.15730	14.1377	7.9268	10.9356	11.5993	12.6805	11.6664	5.19763
Tb927.10.15740	13.5618	12.4542	13.4987	16.8581	18.8276	33.1697	14.2632
Tb927.10.15750	57.1455	23.1783	78.7496	96.13	92.1183	57.4695	38.0189
Tb927.10.15760	80.4135	80.3855	65.0966	66.9754	192.894	236.523	113.516
Tb927.10.15770	33.1946	23.7009	10.7534	14.1499	20.5541	24.0177	18.1917
Tb927.10.15780	15.5898	17.51	27.5359	23.9153	21.8531	25.2999	33.1789
Tb927.10.15790	28.9146	32.7948	24.5033	34.6825	44.0876	70.6106	50.6051
Tb927.10.1580	70.2997	71.4372	80.2459	54.0509	72.9333	52.2928	108.94
Tb927.10.15800	37.273	35.0667	48.2567	57.6935	10.458	47.1324	31.2421
Tb927.10.15810	44.5881	63.8083	56.8754	88.9229	34.6972	33.0421	65.8938
Tb927.10.15820	28.6622	29.8599	28.2271	34.0971	44.5313	58.3537	67.479
Tb927.10.15830	63.3659	134.212	95.9233	107.317	49.3115	35.3934	95.8484
Tb927.10.15840	6.02981	8.06019	7.00269	7.11585	11.1621	8.93857	9.53175
Tb927.10.15850	32.1871	23.7578	35.5202	43.0317	22.4115	36.8804	25.6878
Tb927.10.15860	55.6461	56.4999	52.3054	52.7242	31.0596	49.2475	49.7876
Tb927.10.15870	80.7558	115.241	98.7772	118.403	44.7335	31.9498	59.7333
Tb927.10.15880	9.04182	9.65027	9.70076	14.2842	21.8326	13.7371	8.95605
Tb927.10.15890	34.1194	31.1084	14.0049	20.456	12.8325	24.663	15.37
Tb927.10.1590	1452.72	1172.65	115.307	139.753	890.157	741.946	1111.66
Tb927.10.15900	14.8309	29.9678	9.15612	14.2045	46.567	30.9584	70.4203
Tb927.10.15910	27.3615	36.0515	28.5239	49.2099	55.1588	26.7587	31.9477
Tb927.10.15920	25.5325	30.687	14.0994	17.1762	49.6092	29.7952	47.6588
Tb927.10.15930	6.20448	7.63958	19.3228	20.1518	17.2579	17.6769	20.7105
Tb927.10.15940	42.9467	57.8163	53.9458	55.4375	43.5816	49.1581	58.6446
Tb927.10.15950	12.9527	11.2427	6.49214	9.56906	34.4868	48.9978	63.1065
Tb927.10.15960	30.4819	30.473	48.2207	59.8549	11.8215	40.9093	12.9791
Tb927.10.15970	3.02908	2.85454	4.31715	7.99622	13.4639	9.12314	5.30649
Tb927.10.15980	4.60363	6.41227	6.82725	21.0628	23.0789	39.3479	17.9825
Tb927.10.15990	15.5278	13.0226	16.8386	28.8859	51.3604	45.7506	33.5805
Tb927.10.160	56.0073	45.3515	110.715	111.689	46.9479	29.7028	42.4323
Tb927.10.1600	12.0651	16.4717	25.5502	22.7833	4.08633	14.3982	6.28108
Tb927.10.16000	6.79908	11.5849	7.85458	9.85379	16.0049	11.8065	10.0412
Tb927.10.16010	0.594247	1.66251	0.635206	0.947539	0.507954	0	1.67309
Tb927.10.16020	53.9851	46.7622	74.7035	67.2089	45.0364	35.5676	59.3359
Tb927.10.16030	21.5988	27.174	22.9924	22.3681	33.8414	25.8198	29.8413
Tb927.10.16040	19.7846	29.0356	33.0062	29.98	28.2233	37.2919	39.7667
Tb927.10.16050	83.2172	93.3342	44.7185	47.5033	40.6363	42.9548	73.1696
Tb927.10.16060	154.703	164.526	89.3669	121.808	19.3373	22.218	35.0771
Tb927.10.16070	37.579	29.9336	12.2605	13.7168	3.0961	20.4547	11.8975
Tb927.10.16080	42.3007	75.334	17.4228	25.0271	58.0519	27.2729	68.8355
Tb927.10.16090	23.5975	28.6271	17.5962	20.2142	19.5297	28.8502	24.7717
Tb927.10.1610	21.4755	26.3354	23.6228	32.9846	43.4918	46.4376	42.6863
Tb927.10.16100	147.344	412.826	34.6411	34.3071	238.323	322.665	412.977
Tb927.10.16110	25.7757	28.0437	11.7653	11.9875	28.2249	26.6386	40.9495
Tb927.10.16120	41.8762	18.5252	23.9563	34.7882	138.454	109.305	81.0251
Tb927.10.16130	73.021	75.6007	77.2411	95.8151	39.0109	85.9095	85.662
Tb927.10.16140	86.9298	80.4771	93.0303	101.184	32.509	32.1759	34.8904
Tb927.10.16150	43.0043	42.9886	31.2284	35.1475	25.816	28.2402	33.1607
Tb927.10.16160	55.6127	50.4563	90.3554	79.6814	26.8929	34.2497	39.487
Tb927.10.16170	8.62595	10.9092	13.0671	20.4767	27.2316	22.3142	25.7264
Tb927.10.16180	9.23825	9.21886	12.6216	14.9964	17.9563	12.4057	15.849
Tb927.10.16190	9.54582	13.9488	16.0021	20.9953	37.2235	19.1671	18.3439
Tb927.10.1620	8.64803	6.73819	15.7202	18.978	29.9949	21.6319	25.0361
Tb927.10.16200	12.8578	15.5356	7.51071	9.51429	11.0588	10.9171	10.2577
Tb927.10.16210	11.0986	12.3791	6.55265	11.3705	2.5665	2.82597	3.52229
Tb927.10.16220	0	0	0.0780292	0.116396	0	0	0
Tb927.10.16230	0	0	0	0	0	0	0
Tb927.10.16240	0	0	0	0	0	0	0
Tb927.10.16250	0	0	0	0	0	0	0
Tb927.10.16260	0.12029	0	226.368	127.327	7.55745	12.6804	4.34632
Tb927.10.16270	0	0	0	0	0	0	0
Tb927.10.16280	0.148988	0.245706	1806.06	1033.08	124.985	164.909	137.615
Tb927.10.16290	0	0	0.523432	0.910939	0	0	0
Tb927.10.1630	40.9804	36.7902	39.238	38.3333	28.0853	24.4679	28.8025
Tb927.10.16300	0	0	1.33728	1.39637	0.641626	0	0
Tb927.10.16310	0	0.0366016	0.265707	0	0	0	0
Tb927.10.16320	0	0	0	0	0	0	0
Tb927.10.16330	0	0	0	0	0	0	0
Tb927.10.16340	0	0	0	0	0	0	0
Tb927.10.16350	9.61243	13.122	108.008	4.36578	1.15417	5.08341	0.633594
Tb927.10.16360	0	0	0	0	0	0	0
Tb927.10.16370	0	0	0	0	0	0	0
Tb927.10.16380	0	0	0	0	0	0	0
Tb927.10.16390	0	0	0	0	0	0	0
Tb927.10.1640	3.05613	2.88753	10.7985	12.7918	58.6687	6.71168	30.1155
Tb927.10.16400	0	0	0	0	0	0	0
Tb927.10.16410	0	0	0	0	0	0	0
Tb927.10.16420	0	0	0	0	0	0	0
Tb927.10.16430	0.202896	0.697102	0	0	0	0	0
Tb927.10.16440	0.0605923	0	0.604508	0.225437	0	0	0
Tb927.10.16450	0	0	0.191309	0.0713441	0	0	0
Tb927.10.16460	0	0.0348551	0	0.0629071	0	0	0
Tb927.10.16470	0	0	0	0	0.195838	0	0
Tb927.10.16480	0	0	0	0	0.196232	0	0
Tb927.10.16490	0	0	13.5002	7.90742	1.09787	3.22362	0.401792
Tb927.10.1650	3.10912	4.07865	5.40476	9.46443	33.2607	4.96587	19.8062
Tb927.10.16500	0	0	14.2643	8.98407	1.33078	3.3493	0.417456
Tb927.10.16510	0	0	0	0	0	0	0
Tb927.10.16520	0	0	0	0	0	0	0
Tb927.10.16530	0	0	0	0	0	0	0
Tb927.10.16540	0	0	0	0	0	0	0
Tb927.10.16550	0	0	0.0728552	0	0	0	0
Tb927.10.16560	0	0	81.8103	42.8507	0.403005	0	8.40691
Tb927.10.1660	36.6735	32.9192	89.4095	69.9642	19.769	29.0235	31.8338
Tb927.10.1670	39.9722	25.8669	63.5609	56.5515	7.74025	6.81822	3.39928
Tb927.10.1680	34.987	32.0455	63.2267	54.7965	10.5299	24.2932	20.6448
Tb927.10.1690	63.6872	40.0949	108.062	98.4229	29.9125	52.1496	27.368
Tb927.10.170	152.254	173.732	158.243	193.475	175.002	132.477	216.907
Tb927.10.1700	10.4169	18.9475	12.7614	17.4404	12.6492	11.3039	16.907
Tb927.10.1710	41.2441	46.44	54.9514	52.5722	37.4534	21.2324	31.7568
Tb927.10.1720	28.203	39.1722	40.2446	40.987	25.6478	15.8292	26.0071
Tb927.10.1730	52.5403	51.9491	56.7782	54.4597	30.5113	35.9956	58.0252
Tb927.10.1740	27.9174	38.8202	24.5193	27.392	18.3341	15.7015	38.3019
Tb927.10.1750	22.1349	28.5533	18.2354	14.7239	30.101	31.8184	50.6745
Tb927.10.1760	4.64284	3.05457	3.44936	7.9019	10.0483	5.20664	31.7988
Tb927.10.1770	31.43	69.2927	46.3293	59.6127	87.9584	42.1443	88.0864
Tb927.10.1780	40.0875	71.7412	39.0051	29.092	36.9022	58.047	91.1605
Tb927.10.1790	2.84592	1.60001	3.87173	5.29419	1.54805	0	3.39928
Tb927.10.180	116.705	164.213	153.446	152.3	87.9657	95.4551	110.927
Tb927.10.1800	92.0769	57.2286	172.003	130.86	52.7559	35.1677	66.0624
Tb927.10.1810	239.311	243.367	360.94	270.908	65.6257	96.3472	118.085
Tb927.10.1820	4.55151	5.83251	3.83521	6.06425	9.93673	16.2093	18.9911
Tb927.10.1830	45.37	72.3643	62.1237	83.0881	72.1954	63.2235	108.468
Tb927.10.1840	19.3574	12.2508	28.5437	38.7666	23.3914	39.8806	49.5
Tb927.10.1850	43.7904	38.0907	66.038	74.0565	22.247	39.5897	34.7878
Tb927.10.1860	62.3077	74.1347	53.9415	61.9864	56.7332	61.8739	69.4076
Tb927.10.1870	55.8834	69.7852	61.8733	66.8067	28.4008	56.6437	52.9504
Tb927.10.1880	103.059	75.3382	150.544	159.029	48.2556	40.2701	56.3272
Tb927.10.1890	9.20734	6.81486	6.85624	6.97674	13.6966	35.5488	17.4546
Tb927.10.190	806.33	1050.11	1043.05	763.588	1311.76	1184.25	2226.87
Tb927.10.1900	8.15977	7.6194	14.1052	16.0436	3.26299	3.19366	2.12297
Tb927.10.1910	6.38169	3.78687	5.93245	7.44698	11.1823	16.2305	4.2552
Tb927.10.1920	84.8458	78.1322	167.903	98.2325	18.7038	11.7684	55.739
Tb927.10.1930	5.60918	10.6557	11.6062	12.7742	14.298	25.1895	10.5756
Tb927.10.1940	13.991	14.4209	12.2195	12.6192	12.4023	19.8635	18.8778
Tb927.10.1950	24.3345	9.69784	17.2433	22.8261	7.94463	24.1319	9.47455
Tb927.10.1960	22.1096	30.0788	16.7715	24.3703	24.6097	24.0868	30.8795
Tb927.10.1970	8.1033	4.03873	10.9873	12.1846	12.8325	15.2755	8.30117
Tb927.10.1980	26.7659	22.0279	48.2433	46.0608	25.106	35.2387	28.7761
Tb927.10.1990	54.0859	40.4448	55.2865	65.3802	47.409	73.5799	53.4148
Tb927.10.20	0.503066	0.362966	0.627364	1.12301	0.602019	2.65153	0.660972
Tb927.10.200	678.545	639.543	532.726	364.487	317.979	371.38	279.963
Tb927.10.2000	39.48	30.6851	53.8164	44.0987	27.5658	29.2	33.5216
Tb927.10.2010	353.647	287.525	59.9462	61.3491	304.152	489.612	207.349
Tb927.10.2020	144.933	128.955	38.2416	46.5739	279.977	429.548	170.144
Tb927.10.2030	14.0429	12.9969	11.8517	10.568	14.9309	32.1811	17.4393
Tb927.10.2040	8.4294	9.16896	11.7215	16.4096	11.9398	19.6589	10.5362
Tb927.10.2050	29.5203	26.1562	28.5458	39.792	17.4746	22.8815	17.3709
Tb927.10.2060	11.1921	10.1809	10.2158	15.9288	14.2206	23.0987	15.281
Tb927.10.2070	37.733	70.5606	41.0597	29.1084	31.6963	47.2503	41.2248
Tb927.10.2080	182.553	501.989	308.151	190.903	87.3843	75.6004	86.0903
Tb927.10.2090	5187.95	3620.6	1694.74	1659.33	3399.48	3414.23	2757.94
Tb927.10.210	58.8822	99.3464	87.114	48.6321	31.6647	85.5376	43.1091
Tb927.10.2100	4636.83	3410.69	1742.03	1836.12	3152.29	3079.38	2442.08
Tb927.10.2110	4638.32	3413.08	1742.21	1836.25	3156.63	3087.02	2442.08
Tb927.10.2120	65.4481	54.622	102.988	80.3902	38.5107	39.6506	77.4252
Tb927.10.2130	19.201	15.8586	27.5191	29.0551	29.6868	29.2659	32.2409
Tb927.10.2140	35.1454	29.8203	38.6205	44.0921	17.4736	10.7387	10.4847
Tb927.10.2150	28.8839	11.1741	29.3081	33.1418	14.5157	31.9663	22.9096
Tb927.10.2160	30.6086	46.0051	47.7439	62.2291	94.692	69.9264	49.8035
Tb927.10.2170	202.214	270.377	448.455	411.706	96.0033	67.1168	257.655
Tb927.10.2180	19.0788	21.681	23.964	31.2788	14.1671	25.3207	22.3172
Tb927.10.2190	99.122	47.7238	165.782	186.039	38.3497	104.839	22.1414
Tb927.10.220	2032.56	3224.2	3468.93	2542.47	780.217	776.842	1190.38
Tb927.10.2200	28.9926	19.1789	22.4252	25.5808	21.8645	27.8763	9.47588
Tb927.10.2210	3.90889	4.029	3.06585	10.5187	24.4186	10.3662	10.0133
Tb927.10.2220	7.00443	8.20968	16.475	22.0743	1.59156	3.11549	0.970784
Tb927.10.2230	21.0725	18.9526	16.0313	18.9697	22.7185	31.4478	25.1213
Tb927.10.2240	139.444	47.7763	55.9068	78.3513	95.3746	115.227	103.805
Tb927.10.2250	13.9088	8.96008	15.9903	29.917	29.2581	40.0911	13.2062
Tb927.10.2260	19.3516	18.8761	18.4881	21.0897	16.7722	24.0766	14.4589
Tb927.10.2270	40.9577	33.8881	28.9447	35.3531	43.3338	34.0327	30.3807
Tb927.10.2280	14.5026	13.5922	16.1652	24.1137	11.135	13.5291	1.26469
Tb927.10.2290	31.3479	24.0923	45.1377	53.6621	60.5744	37.0833	45.4501
Tb927.10.230	200.079	277.237	274.203	280.257	127.141	128.69	189.878
Tb927.10.2300	122.118	79.0391	124.698	143.751	73.2717	66.7691	74.3439
Tb927.10.2310	20.3911	37.5738	21.0013	31.0761	29.5414	30.3	51.9837
Tb927.10.2320	43.9911	57.4811	45.7614	45.6406	32.6793	56.2235	47.0917
Tb927.10.2330	17.2997	10.8564	19.3726	21.0169	63.023	24.8114	29.3787
Tb927.10.2340	8.14967	26.0574	4.56311	14.2324	50.7539	35.0651	54.6314
Tb927.10.2350	19.5467	18.7956	19.4699	42.7518	103.132	29.624	78.3594
Tb927.10.2360	60.9938	82.1439	66.1149	72.4518	146.291	63.3018	72.7
Tb927.10.2370	98.3781	119.551	35.9345	55.4987	162.545	79.2618	98.7917
Tb927.10.2380	29.6659	25.8323	31.964	41.5636	35.3097	44.969	20.2011
Tb927.10.2390	15.4415	12.7327	32.3086	39.1782	14.1158	13.5647	6.76279
Tb927.10.240	62.0441	110.002	60.7029	52.0501	57.4002	72.5666	66.814
Tb927.10.2400	151.896	158.708	163.478	122.79	86.4602	36.5573	143.529
Tb927.10.2410	18.3092	21.9367	11.6741	20.18	113.507	60.9493	63.1251
Tb927.10.2420	95.6082	105.198	150.062	135.733	8.50908	17.2972	7.18641
Tb927.10.2430	13.4407	8.28519	20.6373	32.0288	2.43229	5.52917	1.63674
Tb927.10.2440	37.8936	66.9159	15.9627	13.1906	254.287	213.56	148.82
Tb927.10.2450	5.16808	1.09269	4.95771	5.66983	0.792904	6.98452	0
Tb927.10.2460	16.8442	9.94438	22.0252	21.5796	9.10072	16.7512	7.60578
Tb927.10.2470	75.255	98.7885	54.9667	49.9668	41.5951	46.7747	67.4335
Tb927.10.2480	8.97917	10.1365	14.3758	18.3582	19.2394	21.6351	15.2807
Tb927.10.2490	20.0899	41.1138	11.4905	15.6759	37.6849	46.1053	36.2033
Tb927.10.250	11.7968	16.3361	11.7355	15.6632	13.8747	11.866	11.536
Tb927.10.2500	12.5344	14.3393	15.5742	24.257	21.7032	19.3599	33.7822
Tb927.10.2510	56.5519	50.4005	70.5634	67.9634	46.3532	71.8635	50.4852
Tb927.10.2520	20.2574	17.3961	29.5055	30.5281	29.2714	38.6769	35.0595
Tb927.10.2530	49.8482	46.7843	24.0638	30.7292	32.8006	38.5245	19.6869
Tb927.10.2540	80.2919	71.8024	129.206	97.028	57.6682	89.6447	113.13
Tb927.10.2550	39.7012	39.654	65.2949	48.785	11.4417	43.1947	11.0667
Tb927.10.2560	62.847	22.962	54.5441	76.8011	84.3808	88.8719	96.3362
Tb927.10.2570	18.9125	17.8438	41.6716	37.5825	44.9524	37.876	37.4449
Tb927.10.2580	87.3534	107.464	107.49	97.028	70.0873	78.6291	79.4914
Tb927.10.2590	7.50733	5.17246	16.4716	21.1353	6.00537	13.754	6.3297
Tb927.10.260	95.0794	46.0927	17.7206	14.3832	38.7608	33.0421	45.302
Tb927.10.2600	18.5562	14.4453	29.8123	36.7483	13.8372	16.1539	12.9957
Tb927.10.2610	15.9633	15.0682	31.7682	30.6338	24.3315	38.9693	11.2597
Tb927.10.2620	255.131	199.6	182.202	186.798	69.7344	71.2203	85.9949
Tb927.10.2630	51.7709	45.3846	50.5971	54.6437	52.2717	37.0833	45.8353
Tb927.10.2640	71.5983	55.0029	78.7278	88.8359	89.367	105.503	67.1944
Tb927.10.2650	14.1095	11.8001	16.2129	17.6358	33.0896	21.9157	23.3094
Tb927.10.2660	32.4262	26.3113	16.3473	21.9789	29.929	36.3638	29.4605
Tb927.10.2670	118.905	134.677	94.9685	110.847	57.557	70.4177	80.7469
Tb927.10.2680	56.3119	54.5713	77.6363	55.1678	42.8374	65.6253	66.7375
Tb927.10.2690	32.5015	24.8372	44.3489	43.9681	41.1329	28.1671	28.5646
Tb927.10.270	2960.84	3564.03	3386.75	2763.11	1110.93	1091.63	1431.46
Tb927.10.2700	8.48875	9.64141	7.58237	13.3553	22.9476	36.9768	23.1976
Tb927.10.2710	112.089	100.801	43.7804	74.6369	46.5129	92.518	100.488
Tb927.10.2720	41.2754	47.1825	47.5298	51.7422	33.2369	29.9187	32.4961
Tb927.10.2730	65.9709	37.1312	66.4232	116.762	121.33	96.1022	68.2392
Tb927.10.2740	53.8022	10.2585	81.3064	94.1837	172.614	144.45	96.654
Tb927.10.2750	21.1327	22.7275	15.5749	20.0829	13.7214	22.3142	13.9062
Tb927.10.2760	58.0283	61.1126	79.4508	66.0944	42.626	48.7177	35.5444
Tb927.10.2770	34.3435	35.5303	12.1004	13.5377	92.1797	74.0213	48.087
Tb927.10.2780	10.4333	6.33161	9.29367	13.9426	19.1105	28.0567	14.6873
Tb927.10.2790	25.2037	16.7844	37.4968	36.2777	22.7168	24.1093	14.2236
Tb927.10.280	188.826	207.73	228.578	259.924	123.289	113.465	144.117
Tb927.10.2800	153.477	157.775	181.551	139.741	72.691	53.36	86.4601
Tb927.10.2810	40.0512	40.8853	49.1676	62.8786	29.9198	76.0261	34.429
Tb927.10.2820	6.78866	5.30709	6.05299	5.12472	6.27941	15.5571	7.32522
Tb927.10.2830	55.2036	21.0922	46.588	52.6749	61.2214	18.8123	64.0902
Tb927.10.2840	535.59	589.921	355.18	426.891	1449.22	1160.53	2063.59
Tb927.10.2850	18.9657	13.0766	23.4909	26.5611	5.14655	22.6674	7.62821
Tb927.10.2860	13.148	12.2828	11.2434	12.5012	20.7292	26.3999	31.6708
Tb927.10.2870	10.4473	9.45262	18.7592	24.1474	22.3255	18.631	10.9658
Tb927.10.2880	13.0625	9.09852	13.1285	15.9935	24.1103	24.5547	15.4614
Tb927.10.2890	989.938	900.879	273.889	219.935	752.093	919.032	557.052
Tb927.10.290	245.684	249.178	155.779	146.77	89.9604	85.1689	119.539
Tb927.10.2900	16.3745	7.4409	14.1137	19.4797	44.5453	33.69	16.5495
Tb927.10.2910	57.1982	19.7258	59.9608	70.0829	27.0194	34.0011	36.4459
Tb927.10.2920	13.2153	13.1445	20.3843	21.9736	10.7031	11.3787	6.98992
Tb927.10.2930	26.0789	16.8226	24.5003	24.7421	26.7875	17.1819	20.7016
Tb927.10.2940	80.9916	64.3611	100.431	96.8572	54.1207	62.9197	62.4367
Tb927.10.2950	13.5246	6.79021	22.4811	19.4945	11.1728	23.9149	8.42633
Tb927.10.2960	23.6118	27.3084	24.4765	27.1669	19.9113	43.5692	31.3296
Tb927.10.2970	101.59	92.9801	121.259	114.489	54.6488	51.842	97.8467
Tb927.10.2980	174.286	209.398	193.169	146.949	79.3603	123.53	99.0292
Tb927.10.2990	31.139	33.617	34.6664	38.4974	22.9989	35.9025	29.4063
Tb927.10.30	10.9851	6.24951	22.595	31.1838	23.4748	18.7986	14.0583
Tb927.10.300	39.5658	23.5202	27.421	17.836	63.1058	40.428	32.7531
Tb927.10.3000	30.8982	40.7179	16.3958	19.4041	28.9107	42.6269	19.3448
Tb927.10.3010	33.4509	30.7454	13.6175	11.2961	38.963	37.1994	37.0922
Tb927.10.3020	11.856	10.9396	10.7148	16.2967	20.2867	35.5182	27.9453
Tb927.10.3030	191.757	215.657	203.532	157.75	85.4159	140.375	101.479
Tb927.10.3040	87.2494	137.489	84.5945	94.9768	101.113	50.535	96.0548
Tb927.10.3050	2.13929	1.89002	1.27041	3.03212	1.82863	0	0
Tb927.10.3060	2.24019	3.74221	4.43139	6.32291	0.924428	0	0
Tb927.10.3070	28.1658	35.1468	47.6272	52.0155	19.9951	17.9727	22.4011
Tb927.10.3080	59.9155	59.715	83.4677	80.8311	34.8135	19.5743	28.1925
Tb927.10.3090	17.4329	21.7959	23.9825	26.1039	15.2021	17.5115	12.7106
Tb927.10.310	9.94289	11.7811	30.0354	28.8567	26.519	16.9053	12.2593
Tb927.10.3100	9.28059	10.5752	8.37491	12.3194	21.9052	23.3517	24.2035
Tb927.10.3110	7.61388	11.2485	12.4492	16.1049	7.42421	16.3496	8.33648
Tb927.10.3120	115.424	85.8033	71.5357	112.176	24.6957	36.871	30.331
Tb927.10.3130	24.2517	38.3086	18.4881	17.3816	14.6601	27.3597	15.5501
Tb927.10.3140	45.7208	33.3074	69.5807	76.596	23.9567	31.3141	24.6058
Tb927.10.3150	88.3012	91.4222	86.24	69.1795	51.6042	33.3629	54.0585
Tb927.10.3160	141.593	103.622	104.891	119.433	42.4355	78.6958	67.0256
Tb927.10.3170	29.2893	39.0998	30.7706	26.5939	42.0283	33.2247	31.5021
Tb927.10.3180	3.41233	5.64994	6.06629	6.28035	13.467	15.3068	18.6014
Tb927.10.3190	29.0814	43.3267	57.1284	55.3762	34.3911	45.2156	33.8139
Tb927.10.320	78.7801	78.2734	93.6255	104.976	54.6743	19.5249	55.9723
Tb927.10.3200	56.8505	54.1263	20.6544	34.4782	194.268	138.564	161.48
Tb927.10.3210	122.738	107.676	76.1705	107.689	148.547	62.6742	58.683
Tb927.10.3220	30.0827	7.89269	102.588	89.9462	28.1454	17.2972	3.5932
Tb927.10.3230	61.6237	36.4303	66.0886	64.534	46.1559	50.535	42.0866
Tb927.10.3240	66.1632	93.7075	114.732	68.5035	25.2848	6.36367	28.554
Tb927.10.3250	33.6571	42.6549	39.8612	48.3368	28.8148	39.0498	43.8044
Tb927.10.3260	17.7116	8.7819	24.8885	24.4637	26.5983	20.7452	6.69234
Tb927.10.3270	17.8767	26.1215	9.70431	13.3022	14.4718	5.54255	20.7247
Tb927.10.3280	2927.6	4425.12	2475.93	2758.14	2904.66	2152.91	3587.74
Tb927.10.3290	28.97	35.8689	36.6472	41.6087	17.085	31.3538	29.3095
Tb927.10.330	40.8231	30.9801	50.1638	47.4986	22.1449	33.4968	28.9797
Tb927.10.3300	4.51089	9.36097	7.27557	11.4684	4.49848	4.75514	0.9878
Tb927.10.3310	16.7985	6.75909	22.4086	26.8313	8.03286	21.7722	8.14105
Tb927.10.3320	25.7512	21.5657	19.1953	21.5025	18.735	32.3896	14.2257
Tb927.10.3330	71.1582	48.9124	72.2465	81.5208	43.1906	56.4548	62.4109
Tb927.10.3340	4.3672	2.27894	10.2544	10.8436	11.9176	12.5204	6.24218
Tb927.10.3350	10.7767	12.8617	20.6989	23.1574	22.149	33.0421	15.1007
Tb927.10.3360	18.0661	8.96246	20.6938	27.7757	44.0479	21.911	13.8825
Tb927.10.3370	2998.51	3333.59	2795.53	2585.48	1867.43	1561.31	3275.64
Tb927.10.3380	2913.19	3184.43	2720.58	2556.48	1799.59	1494.08	3066.14
Tb927.10.3390	4.25089	4.34191	5.26927	5.31158	19.8425	13.4972	11.9442
Tb927.10.340	3.41405	8.34332	6.59241	11.1656	4.94225	8.70705	9.04371
Tb927.10.3400	1.65147	0.296038	2.86542	2.47111	0.214817	0	0
Tb927.10.3410	1.5092	0	1.88209	1.40376	0	0	0
Tb927.10.3420	5.64208	1.6154	10.1633	6.02538	1.25035	0	0
Tb927.10.3430	5.48586	10.0312	8.22273	8.48799	6.47025	9.73085	6.41079
Tb927.10.3470	25.8493	27.225	20.4522	23.275	18.5651	18.0527	15.7506
Tb927.10.3480	29.0029	22.1889	49.0316	47.2642	19.1091	23.6906	20.8249
Tb927.10.3490	10.4077	11.4765	10.6812	16.5125	103.894	46.5115	60.1884
Tb927.10.350	10.2308	15.6212	7.52837	9.39781	14.0682	16.7465	12.5237
Tb927.10.3500	21.306	18.1189	27.1484	33.4258	26.5176	28.3433	24.8507
Tb927.10.3510	7.93722	5.15279	4.80262	6.64276	26.6131	14.7709	12.5904
Tb927.10.3520	27.4236	41.2444	30.185	40.6305	37.3041	38.6593	31.8555
Tb927.10.3530	5.40474	6.27264	14.8602	15.6752	36.9228	24.6738	11.183
Tb927.10.3540	103.181	93.2519	59.0993	76.5378	98.816	52.9839	70.2843
Tb927.10.3550	3.06865	2.79738	3.65379	4.61847	14.5783	17.0681	7.59774
Tb927.10.3560	22.6101	25.9756	12.3002	20.4474	44.7625	46.259	41.7328
Tb927.10.3570	31.4139	43.8506	34.9671	45.6822	12.4594	15.1382	12.3823
Tb927.10.3580	61.4861	93.8741	79.4301	76.3162	53.4149	44.9373	104.771
Tb927.10.3590	22.1787	17.0402	30.2721	42.937	24.7301	27.6138	23.1364
Tb927.10.360	34.8505	35.4793	59.5088	45.7811	32.7229	25.4337	17.9637
Tb927.10.3600	3.41079	2.24002	12.7982	13.1954	3.43151	6.36367	4.759
Tb927.10.3610	14.5355	12.8274	10.5095	11.6059	12.5085	12.0514	10.3
Tb927.10.3620	65.5666	57.6316	73.1494	116.673	90.5835	91.7481	80.0482
Tb927.10.3630	9.76458	9.29041	10.1165	19.2826	23.3706	43.5486	24.1788
Tb927.10.3640	77.3789	91.8408	100.706	110.433	29.4292	60.2874	16.1555
Tb927.10.3650	6.7286	3.07935	6.29745	9.7628	11.3109	8.36103	5.81848
Tb927.10.3660	23.7631	19.2121	38.0369	52.0865	150.636	78.6795	77.1276
Tb927.10.3670	27.2989	40.128	61.6864	70.2535	45.2733	70.2737	39.196
Tb927.10.3680	10.3774	15.6375	17.5836	23.3967	29.3594	20.8085	19.637
Tb927.10.3690	18.8418	19.6002	31.2717	25.5916	9.586	9.17837	14.8719
Tb927.10.370	37.8507	18.0135	42.9117	30.3212	47.1381	52.5003	31.5284
Tb927.10.3700	4.79583	2.43819	11.9616	11.4534	5.81673	8.53972	3.61892
Tb927.10.3710	330.343	284.951	169.447	203.361	153.437	170.338	185.539
Tb927.10.3720	15.0825	25.0847	23.2418	26.2705	19.1605	27.005	16.6191
Tb927.10.3730	20.5619	15.1776	15.1015	19.9138	38.1124	52.3372	47.7314
Tb927.10.3740	10.132	12.1548	13.5229	15.003	6.48829	21.4327	14.0247
Tb927.10.3750	6.5637	10.2937	12.5328	16.183	14.4693	18.2082	6.80839
Tb927.10.3760	49.2997	51.761	40.2238	47.2969	85.508	54.4497	58.4402
Tb927.10.3770	22.2052	32.3061	20.5876	33.0895	34.3641	22.0595	26.2729
Tb927.10.3780	8.31696	3.38302	13.4716	18.258	25.931	25.1934	12.8744
Tb927.10.3790	2.03011	1.26582	1.54195	2.32344	15.6963	11.4487	10.126
Tb927.10.380	23.4273	21.8941	28.0898	29.7908	19.3348	12.5233	16.5455
Tb927.10.3800	17.5109	18.1655	39.2027	38.0142	13.3387	18.7315	8.0653
Tb927.10.3810	27.5393	20.6056	44.5412	47.1098	31.909	38.9188	23.5355
Tb927.10.3820	17.8701	9.59673	18.4908	24.6184	16.2999	21.5974	15.3039
Tb927.10.3830	1662.73	2048.4	2684.84	1875.14	1066.3	734.136	1587.34
Tb927.10.3840	1059.19	1848.11	787.091	734.448	1261.35	1064.32	1471.13
Tb927.10.3850	25.7412	23.7365	30.9526	33.4152	34.9077	16.1839	32.4426
Tb927.10.3860	18.6594	28.0509	33.1112	36.6325	26.9193	23.3239	36.3385
Tb927.10.3870	3.734	1.28031	5.10054	6.98854	4.44129	9.58099	3.08495
Tb927.10.3880	33.9676	42.3311	55.4313	46.795	20.2222	14.6565	14.7548
Tb927.10.3890	11.3901	14.6601	15.9709	20.2142	10.3332	17.3865	4.97145
Tb927.10.390	109.314	64.2886	208.144	264.603	113.782	97.3642	46.4002
Tb927.10.3900	15.6834	11.8349	13.7157	16.7769	17.6365	17.3906	7.2252
Tb927.10.3910	5.53498	16.5901	10.248	9.8544	26.82	35.7956	18.2924
Tb927.10.3920	14.9327	8.34854	25.6057	32.8635	16.1548	19.3253	7.00711
Tb927.10.3930	2678.67	2559.31	2647.36	2081.43	2673.46	2370.03	3673.55
Tb927.10.3940	2152.72	2304.17	2230.39	1753.32	2542.54	2186.18	3200.66
Tb927.10.3950	41.7788	40.2624	39.2514	41.561	25.5028	32.0926	47.6926
Tb927.10.3960	39.0766	28.0003	48.4711	41.9833	22.5063	11.014	2.05918
Tb927.10.3970	2.64825	7.44146	4.71797	4.45728	12.6389	13.2935	10.977
Tb927.10.3980	300.064	915.251	253.434	150.155	340.307	397.56	113.343
Tb927.10.3990	28.2335	112.152	27.768	30.3957	293.3	196.304	161.011
Tb927.10.40	8.48006	16.0055	13.7342	28.0676	47.4456	40.6329	25.3224
Tb927.10.400	19.3555	38.8504	29.4736	31.0793	34.1345	26.8467	32.7925
Tb927.10.4000	50.0706	56.2019	30.563	43.6277	83.8453	77.2568	115.551
Tb927.10.4010	40.1637	19.0385	59.7001	73.5168	35.4125	56.6022	36.8422
Tb927.10.4020	29.9597	37.4403	29.4252	27.7223	10.6815	32.7274	32.6331
Tb927.10.4030	4.30121	6.82506	5.64628	7.15918	9.82044	14.9149	6.32054
Tb927.10.4040	63.7028	43.3242	41.7016	42.2239	55.3306	54.155	62.8965
Tb927.10.4050	2.2784	1.05377	2.33137	5.2709	17.3032	13.8564	4.98927
Tb927.10.4060	38.7827	62.7388	24.458	29.9926	33.5663	44.2353	42.0765
Tb927.10.4070	44.9586	38.0161	56.3741	65.7724	36.8305	36.3364	64.6994
Tb927.10.4080	26.2111	12.6852	20.3953	29.6042	77.3463	46.4376	36.627
Tb927.10.4090	53.3803	50.8205	55.8981	40.1756	51.2017	85.9095	81.6466
Tb927.10.410	15.2764	19.5767	76.0334	83.2248	23.8717	19.77	18.817
Tb927.10.4100	12.7191	14.2267	14.6868	13.4079	13.2479	32.2782	29.2451
Tb927.10.4110	4432.5	6293.4	5386.93	4775.31	2765.72	2188.26	4075
Tb927.10.4120	4354.69	6215.11	5317.51	4721.25	2734.44	2139.63	4083.09
Tb927.10.4130	41.2385	19.3896	44.1683	79.6788	62.3294	74.2827	63.6024
Tb927.10.4140	294.049	297.635	199.97	208.151	176.603	81.2658	133.123
Tb927.10.4150	113.468	114.112	168.554	150.906	45.0125	39.6506	30.4759
Tb927.10.4160	23.4828	24.7239	32.6902	45.6382	69.1236	53.1399	44.7076
Tb927.10.4170	12.0127	7.1103	14.8528	18.5986	16.0497	13.1908	10.497
Tb927.10.4180	223.459	161.837	221.462	239.269	207.245	159.348	125.643
Tb927.10.4190	7.74622	4.82381	4.42757	4.50315	0	8.5059	4.24069
Tb927.10.420	26.7058	18.9602	45.88	39.7508	26.5788	27.3778	22.4745
Tb927.10.4200	32.7683	19.1891	57.9484	50.0213	16.2357	25.8225	15.5974
Tb927.10.4210	32.052	32.2686	39.4138	33.2794	16.9483	34.0495	18.2815
Tb927.10.4220	38.5926	79.6652	49.8329	60.0556	19.1908	30.484	18.6522
Tb927.10.4230	65.5935	68.3673	67.1907	71.3813	26.075	29.8297	37.5515
Tb927.10.4240	228.46	312.261	198.898	198.216	103.169	42.5998	208.845
Tb927.10.4250	104.333	104.664	143.917	134.581	33.8998	55.1291	76.7293
Tb927.10.4260	88.4524	76.6529	53.7727	36.1795	91.9364	74.7833	65.7015
Tb927.10.4270	81.5853	59.1658	40.2113	48.1185	18.5514	28.014	60.522
Tb927.10.4280	11.7807	21.0418	6.0376	7.95557	29.4513	17.0118	32.3353
Tb927.10.4290	35.1381	67.5658	59.3595	56.358	60.4244	34.2393	57.8063
Tb927.10.430	75.3517	57.408	52.8274	57.1564	31.8137	48.238	55.2566
Tb927.10.4300	12.6591	15.5401	14.9062	20.7701	10.5654	25.7729	13.9201
Tb927.10.4310	99.3929	90.4143	63.864	83.6907	60.9545	66.754	79.2229
Tb927.10.4320	15.9311	25.4532	38.8777	35.253	25.7037	27.1702	33.3811
Tb927.10.4330	30.3901	29.3661	55.4161	49.9602	15.0652	23.2817	20.8932
Tb927.10.4340	6.9065	21.6409	13.0917	25.182	19.836	0	10.8892
Tb927.10.4350	1.06881	1.10165	0	1.98828	0	0	0
Tb927.10.4360	4.32726	6.39298	2.8781	4.5616	13.8092	15.2052	18.9518
Tb927.10.4370	5.42106	5.51313	8.47317	10.6898	9.08235	13.3341	12.5834
Tb927.10.4380	26.7916	23.9419	25.3465	39.8964	48.5661	20.8687	40.7501
Tb927.10.4390	32.1912	26.8802	44.2103	86.5419	43.4809	21.4774	45.0618
Tb927.10.440	32.2365	35.7159	44.8691	42.8989	36.1212	25.4547	38.8652
Tb927.10.4400	18.0883	10.0391	36.1913	39.3806	21.4084	10.4768	13.7111
Tb927.10.4410	14.2884	4.80004	35.1096	27.5648	5.69964	11.1571	0
Tb927.10.4420	43.319	18.3787	51.294	64.509	13.7454	17.2972	56.7726
Tb927.10.4430	7.93632	2.96128	16.1761	15.9279	10.3825	7.49647	2.6162
Tb927.10.4440	55.746	43.2837	171.364	272.259	29.4613	32.8127	36.4361
Tb927.10.4450	77.7693	152.113	50.265	71.3372	120.964	189.8	111.643
Tb927.10.4460	55.2878	47.5539	77.5247	73.9395	14.2565	37.1038	22.0558
Tb927.10.4470	23.287	21.9424	26.896	26.632	18.5413	28.5821	10.9927
Tb927.10.4480	43.1109	46.5698	71.7721	68.0993	31.2913	36.3786	38.0177
Tb927.10.4490	26.8585	23.8186	44.4683	36.8383	13.2857	26.0069	21.3939
Tb927.10.450	61.0808	38.3594	186.686	156.78	105.682	102.622	112.559
Tb927.10.4500	79.6741	65.3757	87.1511	91.7387	34.2747	68.6178	50.6309
Tb927.10.4510	71.2812	50.9152	123.205	123.481	82.8573	69.3977	65.6185
Tb927.10.4520	24.0237	38.5106	30.5535	36.7147	27.4868	39.4574	35.5435
Tb927.10.4530	31.014	24.0919	35.8539	40.8495	15.2386	50.7105	13.0129
Tb927.10.4540	18.071	17.8958	38.0019	44.6579	7.42054	14.007	13.9666
Tb927.10.4550	114.199	105.081	203.784	174.395	89.4516	109.439	145.953
Tb927.10.4560	616.642	598.022	142.55	110.331	681.078	734.339	449.548
Tb927.10.4570	652.974	595.126	139.622	111.44	688.102	740.425	453.594
Tb927.10.4580	48.898	46.7213	71.6526	66.2427	19.0422	47.6016	26.2749
Tb927.10.4590	44.6664	33.6811	100.656	93.7335	14.5353	41.3027	19.5622
Tb927.10.460	9.0978	3.07454	15.1984	19.0251	14.9159	8.984	9.23806
Tb927.10.4600	9.82231	15.7731	14.2907	20.4569	10.86	20.6333	7.4814
Tb927.10.4610	85.9476	91.1085	138.846	96.7947	72.3951	99.1264	91.0158
Tb927.10.4620	313.276	316.737	448.304	487.643	192.37	133.987	390.98
Tb927.10.4630	37.3209	18.0562	72.1879	68.152	64.7143	36.1302	82.0594
Tb927.10.4640	92.3296	115.23	63.5154	76.5162	71.2008	77.301	60.2174
Tb927.10.4650	29.1257	36.6748	40.8658	41.5778	22.5651	23.583	33.7329
Tb927.10.4660	87.361	76.7118	174.013	151.606	59.3419	95.4551	63.4533
Tb927.10.4670	88.4974	127.681	115.695	142.758	31.3366	53.5174	43.1821
Tb927.10.4680	51.2966	77.8201	75.8678	71.8989	44.3602	37.352	71.6237
Tb927.10.4690	229.633	98.5708	186.717	193.197	107.884	136.847	125.082
Tb927.10.470	10.2258	10.4761	10.6657	14.93	17.7996	13.0661	16.4891
Tb927.10.4700	43.0025	31.956	49.3028	46.9657	29.0506	25.5901	50.577
Tb927.10.4710	178.899	71.9891	119.21	125.533	114.017	157.708	136.045
Tb927.10.4720	7.72074	17.9636	16.4415	20.9141	31.8787	47.5953	25.8054
Tb927.10.4730	34.5082	43.7577	47.4571	41.6124	5.50886	16.1754	9.40848
Tb927.10.4740	461.475	920.333	529.762	569.945	231.627	147.657	426.637
Tb927.10.4750	9.87965	3.2655	11.229	17.6034	38.1628	21.9718	20.2653
Tb927.10.4760	197.47	145.947	167.297	153.727	95.9218	109.597	112.806
Tb927.10.4770	92.3264	78.1	131.964	116.13	83.7817	80.7204	86.4764
Tb927.10.4780	29.4788	30.9255	37.9624	42.146	35.4168	38.4211	24.7102
Tb927.10.4790	141.221	170.945	274.78	227.963	97.5271	150.498	182.891
Tb927.10.480	2.66648	0.50323	12.4582	15.0908	2.02245	0	0.740167
Tb927.10.4800	20.3322	7.36089	37.5798	40.2199	34.5199	26.57	34.5886
Tb927.10.4810	49.2523	72.0702	37.7073	39.7692	54.4173	62.2533	79.9201
Tb927.10.4820	27.6898	23.7757	35.7796	38.4778	61.3109	42.7036	93.3014
Tb927.10.4830	204.226	135.649	208.901	199.34	52.1432	72.3001	77.9227
Tb927.10.4840	111.304	140.806	122.409	147.586	113.153	75.9421	111.81
Tb927.10.4850	28.3946	41.1657	18.9085	20.962	61.8565	70.8345	71.5359
Tb927.10.4860	15.7187	11.6703	22.5506	17.6681	12.9044	15.302	27.7911
Tb927.10.4870	10.0562	4.97069	10.6295	11.753	7.60533	21.6744	7.36772
Tb927.10.4880	37.2349	34.0483	19.6942	36.116	42.4785	49.6366	61.867
Tb927.10.4890	31.5732	44.615	49.5377	52.51	42.3048	34.1362	30.1377
Tb927.10.490	2.09563	1.80002	9.29216	7.79689	2.78649	0	0
Tb927.10.4900	55.1569	54.7685	64.1507	67.7983	76.4613	72.164	50.7547
Tb927.10.4910	7.88379	15.3704	14.243	17.6766	30.2957	18.2786	26.7314
Tb927.10.4920	50.3566	43.5225	99.9505	84.0448	37.5272	44.204	51.5026
Tb927.10.4930	82.1065	59.8863	173.537	114.478	29.5235	35.0651	61.9155
Tb927.10.4940	158.453	127.689	189.622	152.506	95.7458	111.8	109.767
Tb927.10.4950	276.224	357.767	517.404	386.826	164.762	195.249	232.812
Tb927.10.4960	33.0062	12.8101	22.3593	13.6446	8.53362	32.2161	0
Tb927.10.4970	119.049	138.025	208.248	183.562	23.9037	58.9575	66.661
Tb927.10.4980	155.247	234.204	145.707	123.687	82.721	96.4002	116.619
Tb927.10.4990	105.893	79.1007	123.132	120.799	14.0664	30.2886	32.9469
Tb927.1.05	0.432999	0.318788	1115.07	684.788	67.7323	88.0288	72.5363
Tb927.10.50	4.18908	4.55331	7.59873	19.4113	7.29175	12.0434	3.50253
Tb927.10.500	5.56894	6.86006	22.0205	18.1927	4.06363	0	0
Tb927.10.5000	195.923	158.987	300.106	251.321	83.6513	69.8452	79.2199
Tb927.10.5010	96.3341	53.1218	111.892	131.067	51.7011	33.3518	28.2386
Tb927.10.5020	50.478	38.4861	57.8686	80.1347	51.2515	61.364	54.085
Tb927.10.5030	2590.52	2434.03	2640.59	1828.85	1635.5	1435.59	2812.9
Tb927.10.5040	44.025	70.0872	31.5726	42.1997	48.9311	50.1877	61.082
Tb927.10.5050	152.913	159.159	79.1667	79.7927	148.857	158.254	135.256
Tb927.10.5060	105.903	68.7117	185.413	221.714	60.89	72.7277	63.4533
Tb927.10.5070	43.9135	39.8682	46.2477	43.9519	15.2107	23.6448	22.2669
Tb927.10.5080	20.0272	26.9783	18.0021	22.0585	20.4071	41.8051	25.5319
Tb927.10.5090	13.2323	3.25164	9.39832	12.8784	21.4979	13.8564	12.0894
Tb927.10.510	16.9318	26.1781	23.4211	23.0803	34.9351	23.0802	23.0137
Tb927.10.5100	93.5189	93.4136	101.489	75.0505	61.5597	48.743	83.5356
Tb927.10.5110	57.5314	61.6773	41.5813	34.0595	65.0181	54.9193	122.723
Tb927.10.5120	50.8737	110.474	55.4362	63.399	63.8359	78.0996	94.7473
Tb927.10.5130	47.7169	43.3395	54.057	71.8482	37.1027	46.69	57.0304
Tb927.10.5140	6.29162	7.85018	3.76248	3.6276	10.127	5.8178	7.49301
Tb927.10.5150	2.56358	0.521946	10.4198	9.06693	1.89373	0	0
Tb927.10.5160	1.06532	1.20785	4.25131	2.57631	1.27486	5.615	0
Tb927.10.5170	9.86303	10.7957	15.7187	17.1285	24.6938	18.0614	14.6816
Tb927.10.5180	11.2288	7.55489	10.0172	9.83728	11.2146	14.1125	7.25576
Tb927.10.5190	19.0331	11.3242	43.6121	53.7338	35.1838	5.43731	7.11591
Tb927.10.520	58.3409	106.048	25.1906	36.1258	111.775	103.87	74.4418
Tb927.10.5200	15.0165	17.2279	13.1746	11.7916	15.803	25.8524	20.5728
Tb927.10.5210	13.3713	12.7091	11.4413	10.8939	17.9092	29.1509	21.8002
Tb927.10.5220	19.1372	19.3877	20.1451	27.7494	28.0826	13.4234	26.0523
Tb927.10.5230	71.5727	38.6837	71.2556	66.2368	83.4919	98.2729	75.863
Tb927.10.5240	8.04917	3.76844	13.0577	15.3832	15.9777	14.6293	8.55111
Tb927.10.5250	1.26717	0.43537	2.169	2.68084	3.56807	1.3096	0.816139
Tb927.10.5260	8.6375	6.21132	15.7102	17.1358	5.23693	6.80621	4.71292
Tb927.10.5270	15.3962	15.3817	14.0516	15.2006	53.5241	38.5346	29.1002
Tb927.10.5280	29.768	24.3898	33.87	45.5679	28.6714	39.9806	39.9869
Tb927.10.5290	43.9833	41.295	40.6532	45.7133	23.4512	42.6269	26.9737
Tb927.10.530	16.1337	9.46075	27.9085	23.5441	8.06828	9.97498	3.41902
Tb927.10.5300	103.818	120.907	84.5717	100.584	150.403	106.956	143.63
Tb927.10.5310	9.7796	6.53595	17.0409	20.1449	10.9551	12.9453	5.28053
Tb927.10.5320	18.62	16.1248	31.7326	51.9575	26.9547	46.0487	14.8868
Tb927.10.5330	3376.82	3874.73	4047.9	3425.71	2952.41	2856.21	5579.85
Tb927.10.5340	3221.24	3427.45	3186	2762.58	3152.53	2956.63	5438.01
Tb927.10.5350	16.2364	11.2974	24.335	26.3765	12.4292	18.2477	7.02995
Tb927.10.5360	2618.54	2944.2	2286.92	1677.31	2283.15	2115.46	4504.68
Tb927.10.5370	2602.15	2930.22	2347.31	1705.88	2259.47	2100.56	4210.68
Tb927.10.5380	5.9008	4.24396	10.5639	10.3429	34.1306	37.3219	15.5921
Tb927.10.5390	23.5488	18.0291	35.8355	42.8313	25.7552	31.4227	27.0239
Tb927.10.540	49.0845	39.8667	49.956	49.1246	131.673	143.51	77.674
Tb927.10.5400	20.523	26.7342	22.1295	21.4622	24.085	55.2809	23.4639
Tb927.10.5410	116.961	108.37	240.792	140.611	12.8607	18.8812	57.6571
Tb927.10.5420	8.29327	5.83441	7.16356	12.1552	9.02233	8.83064	8.72658
Tb927.10.5430	76.5837	51.8303	76.9816	96.4474	44.6135	79.2074	52.3996
Tb927.10.5440	27.0648	33.3509	33.4125	34.4841	19.5416	28.6896	29.9976
Tb927.10.5450	19.8382	10.2064	23.1698	32.4418	52.8357	35.8704	33.1963
Tb927.10.5460	2994.55	3182.96	2632.78	2486.82	1596.04	1370.46	2540.97
Tb927.10.5470	11.6622	20.9378	18.5572	22.403	19.257	29.1837	18.8693
Tb927.10.5480	3364.39	3252.96	2641.49	2659.61	1788.77	1506.83	2750.02
Tb927.10.5490	23.488	24.4474	23.2989	22.5979	13.801	22.2879	17.4253
Tb927.10.550	25.4984	30.3323	15.7044	18.1097	14.6959	11.7684	17.6018
Tb927.10.5500	11.9309	14.0405	26.5944	32.4184	61.2707	37.1367	44.7442
Tb927.10.5510	13.6741	13.1725	25.4712	27.4233	20.8863	21.2873	5.49601
Tb927.10.5520	37.6293	25.0965	33.7522	44.3589	71.9413	47.7275	30.0742
Tb927.10.5530	11.6066	11.1571	14.7475	25.7236	32.7586	41.2234	29.5953
Tb927.10.5540	8.32944	15.009	11.359	15.495	27.2502	34.7428	45.6654
Tb927.10.5550	230.519	209.282	217.495	278.089	99.617	36.8184	113.196
Tb927.10.5560	18.7778	15.598	16.1449	19.0932	33.6722	29.2	33.9047
Tb927.10.5570	48.7581	40.6665	51.4708	58.6905	7.11571	25.8097	19.3015
Tb927.10.5580	17.5206	16.4612	31.6322	35.6515	17.4256	22.282	16.6634
Tb927.10.5590	11.1837	10.2372	25.3828	24.7024	27.0276	21.5132	27.5291
Tb927.10.560	1510.62	1518.06	941.992	1009.96	1389.34	976.914	1456.87
Tb927.10.5600	5.82119	9.57218	10.3321	13.7503	26.4069	9.98948	15.2968
Tb927.10.5610	1739.68	2571.04	1747.02	1450.66	1686.05	1155.96	2346.73
Tb927.10.5620	1294.03	786.905	321.629	259.397	818.653	1865.6	691.841
Tb927.10.5630	153.354	111.911	219.003	215.509	76.5536	110.851	167.524
Tb927.10.5640	18.8297	14.0227	23.1953	36.1287	36.9659	43.3012	30.6552
Tb927.10.5650	40.2936	45.93	24.7758	29.0199	20.0914	33.1839	22.0589
Tb927.10.5660	18.8704	22.8002	13.1881	22.4702	24.672	30.682	35.3738
Tb927.10.5670	27.4479	34.8273	24.7231	26.1478	27.2583	22.9253	28.2733
Tb927.10.5680	56.2018	93.8257	161.069	172.255	72.8367	56.5481	123.342
Tb927.10.5690	48.898	21.8662	150.04	163.719	91.2432	117.351	83.8957
Tb927.10.570	17.7591	13.4023	33.1543	34.7094	27.8236	17.8341	20.8947
Tb927.10.5700	132.573	147.87	93.7477	97.2371	69.362	51.842	96.0005
Tb927.10.5710	181.08	199.318	120.177	132.589	103.088	67.8233	130.09
[truncated: 8,680 more rows]
