# Supplementary material for: Trypanosoma brucei Parasites Occupy and Functionally Adapt to the Adipose Tissue in Mice
Source: Cell Host Microbe. 2016 Jun 8;19(6):837–48. doi: 10.1016/j.chom.2016.05.002 (PMC4906371; doi:10.1016/j.chom.2016.05.002)
Supplement: Table S3. Classes of Transcripts Differentially Expressed between Parasites in Adipose Tissue and Blood — Related to Figure 5. [file mmc3.xls]

## Sheet: 3
Table S3, related to Figure 5. Classes of transcripts differentially expressed between parasites in adipose tissue and blood.
	Gene ID	Annotation	FAT / Blood (Log2 FC)a			Gene ID	Annotation	FAT / Blood (Log2 FC)a
Glycolysis	Tb927.10.2010	Hexokinase (HK1)	2.5		Lipid Metabolism	Tb927.10.3100	Glycerol-3-phosphate acyltransferase, putative	1.3
	Tb927.10.2020	Hexokinase (HK2)	2.8			Tb927.3.4820	1-acyl-sn-glycerol-3-phosphate acyltransferase, putative	2.4
	Tb927.3.3270	ATP-dependent phosphofructokinase	1.6b			Tb927.11.15150	1-acyl-sn-glycerol-3-phosphate acyltransferase, putative	1.2
	Tb927.10.5620	Fructose-bisphosphate aldolase, glycosomal	1.9b			Tb927.3.1700	Diacylglycerol acyltransferase, putative	2.4
	Tb927.11.5520	Triosephosphate isomerase	1.6			Tb927.8.6390	Lysophospholipase, putative	1.8
	Tb927.6.4280	GAPDH, glycosomal	1.3b			Tb927.7.220	CDP-diacylglycerol synthetase, putative	-1.3
	Tb927.6.4300	GAPDH, glycosomal	1.3b			Tb927.1.4830	Phospholipase A1	-1.5
	Tb927.10.6880	GAPDH, cytosolic	1.4			Tb927.11.20730	Glycerophosphoryl diester phosphodiesterase, putative	-1.5
	Tb927.9.9820	Glyceraldehyde-3-phosphate dehydrogenase, flagellar	-1.3			Tb927.5.1140	Ethanolamine kinase	1.8
	Tb927.1.710	Phosphoglycerate kinase (PGKB)	1.4			Tb927.10.12810	Cholinephosphate cytidylyltransferase	1.3b
	Tb927.1.700	Phosphoglycerate kinase (PGKC)	1.8			Tb927.9.10080	Phosphatidylserine decarboxylase, putative	-1.3
	Tb927.10.2890	Enolase	1.7b			Tb927.7.5450	Lipin phosphatidic acid phosphatase, putative	-2.5
	Tb927.11.6280	Pyruvate phosphate dikinase	2.5			Tb927.10.13930	Phosphatidic acid phosphatase, putative	-1.2b
	Tb927.10.12700	Pyruvate dehydrogenase E1 alpha subunit, putative	1.6b			Tb927.8.7440	Triglyceride lipase, putative	1.2b
	Tb927.3.1790	Pyruvate dehydrogenase E1 beta subunit	2.9			Tb927.3.3870	Triglyceride lipase, putative	1.2b
	Tb927.10.7570	Dihydrolipoamide acetyltransferase E2 subunit, putative	1.3b			Tb927.8.7730	Dihydroceramide synthase, putative	-2.7
	Tb927.11.16730	Dihydrolipoamide dehydrogenase (GCVL-2)	2.5			Tb927.4.4740	Dihydroceramide synthase, putative	-2.2
	Tb927.3.4390	Dihydrolipoamide dehydrogenase (GCVL-1)	-1.2			Tb927.11.4700	Prostaglandin f synthase	2.2
	Tb927.10.2350	Pyruvate dehydrogenase complex E3 binding protein	1.4b			Tb927.7.4170	Fatty acid elongase 2	-2.2
Pentose Phosphate Pathway	Tb927.10.2490	Glucose-6-phosphate 1-dehydrogenase	1.6			Tb927.5.4530	Fatty acid elongase 4	-1.4
	Tb927.9.12110	6-phosphogluconate dehydrogenase, decarboxylating	1.2b		Sterol Metabolism	Tb927.11.6210	Sterol 14-alpha-demethylase	-1.9b
	Tb927.7.5680	Deoxyribose-phosphate aldolase, putative	2.4			Tb927.11.15530	C-14 sterol reductase, putative	1.5b
	Tb927.11.3030	Phosphoribosylpyrophosphate synthetase, putative	1.9			Tb927.8.3240	Lathosterol oxidase, putative	-2
Purine Salvage	Tb927.7.7040	Methylthioadenosine phosphorylase, putative	2.7			Tb927.4.4080	C-5 sterol desaturase, putative	-1.4
	Tb927.7.1790	Adenine phosphoribosyltransferase, putative	3.5			Tb927.8.2480	3-oxo-5-alpha-steroid 4-dehydrogenase-like, putative	-2.1
	Tb927.10.10810	Adenosine deaminase-like protein	1.3b		Fatty Acid b-Oxidation	Tb927.9.4210	Fatty acyl CoA synthetase 3 (ACS3)	1.5
	Tb927.7.4570	Inosine-guanine nucleoside hydrolase (IG-NH)	2			Tb927.9.4230	Fatty acyl CoA synthetase 4 (ACS4)	1.5
	Tb927.11.3650	Adenylosuccinate synthetase, putative	1.7b			Tb927.3.3900	Carnitine O-palmitoyltransferase II, putative	1.4b
	Tb927.10.16120	Inosine-5'-monophosphate dehydrogenase	2			Tb927.11.2230	Carnitine O-acetyltransferase, putative	-2.5
	Tb927.5.4560	Guanine deaminase, putative	1.8b			Tb927.8.1440	Enoyl-CoA hydratase, putative	1.7
	Tb927.8.3800	Guanosine diphosphatase, putative	1.1b			Tb927.3.4850	Enoyl-CoA hydratase, mitochondrial precursor, putative	-1.8
	Tb927.5.2080	Guanosine monophosphate reductase, putative	1.3b			Tb927.8.1820	3-ketoacyl-CoA thiolase, putative	1.7
	Tb927.7.1930	Nucleoside diphosphatase, putative	1.7b			Tb927.8.2540	3-ketoacyl-CoA thiolase, putative	1.3b
	Tb927.5.1360	Nucleoside 2-deoxyribosyltransferase	1.5		RNA metabolism and chromatin	Tb927.8.2780	RNA-binding protein RBP10	-2.6b
	Tb927.10.830	Adenylate kinase (ADKB), flagellar	-2.3			Tb927.9.4560	RNA-binding protein RBP32	-3.2
	Tb927.9.8450	Adenylate kinase (ADKG), cytosolic	-1			Tb927.6.4440	RNA-binding protein RBP42	2.0
	Tb927.2.6150	Adenosine transporter P1 (TbNT2)	1.7b			Tb927.11.12100	RNA-binding protein RBP5	3.5
	Tb927.2.6200	Nucleoside transporter, putative (TbNT3)	1.6b			Tb927.10.3990	RNA helicase DHH1	2.9b
	Tb927.2.6220	Nucleoside transporter, putative (TbNT4)	2			Tb927.11.14950	Zinc finger protein 2 (ZFP2)	2.0
	Tb927.2.6320	Adenosine/inosine transporter, putative (TbNT6)	1.8b			Tb927.5.810	Zinc finger protein (ZC3H11)	2.0b
	Tb927.2.6280	Adenosine/inosine transporter, putative (TbNT7)	1.4b			Tb927.1.2600	Pumilio RNA binding protein 9 (PUF9)	-2.1
Amino Acid catablism, TCA and Electron Transport Chain	Tb927.8.6060	2-amino-3-ketobutyrate coenzyme A ligase, putative	2.9			Tb927.2.2670	Histone H4 variant	-2.3
	Tb927.5.930	NADH-dependent fumarate reductase (FRDg)	2.6		Protein Post-Transcriptional modifications	Tb927.10.13480	Protein kinase, putative	2.7
	Tb927.11.5050	Fumarate hydratase, class I (FHm)	1.6			Tb927.11.4470	Serine/threonine protein kinase, putative	-2.4
	Tb927.5.940	NADH-dependent fumarate reductase, (FRDm2)	2.7			Tb927.3.1240	Protein phosphatase 2A	3.4
	Tb927.11.8910	NADH dehydrogenase subunit NB6M (complex I)	1.9			Tb927.11.4990	Kinetoplastid-specific phospho-protein	-1.9
	Tb927.10.9440	Alternative NADH dehydrogenase (NDH2)	1.5b			Tb927.11.12650	Palmitoyl acyltransferase 5, putative	1.8
	Tb927.8.6580	Succinate dehydrogenase SDH1 (complex II)	2.3b			Tb927.7.3350	Palmitoyl acyltransferase 11, putative	1.1
	Tb927.8.5640	Succinate dehydrogenase subunit SDH6 (complex II)	1.8			Tb927.9.7700	Palmitoyl acyltransferase 1, putative	-1.4
	Tb927.7.3590	Succinate dehydrogenase subunit (complex II)	2.0			Tb927.11.7230	Palmitoyl acyltransferase 8, putative	-1.1b
	Tb927.1.1580	Cytochrome c oxidase assembly factor (complex IV)	2.9			Tb927.7.5490	Arginine N-methyltransferase, type III (PRMT7)	3.2
	Tb927.7.7430	ATP synthase F1 alpha chain, mitochondrial precursor	1.6			Tb927.10.3560	Arginine N-methyltransferase, type I (PRMT3)	1.5
	Tb927.3.1380	ATP synthase F1 beta chain, mitochondrial precursor	2.0		Cell Cycle Regulation	Tb927.7.5770	Nuclear Dbf2-related kinase (PK53)	-2.3
	Tb927.11.5280	ATP synthase F0 subunit 9, putative	2.4			Tb927.7.5570	Cell cycle associated protein MOB1-A	1.4
	Tb927.7.1470	ATP synthase F0 subunit 9, putative	1.8			Tb927.7.5580	Cell cycle associated protein MOB1-B	1.3
	Tb927.10.1570	ATP synthase F0 subunit 9, putative	2.3b			Tb927.10.2440	Metacaspase MCA4, cysteine peptidase	3.8
	Tb927.1.3950	Alanine aminotransferase (ALAT)	4.6			Tb927.11.3220	Metacaspase MCA1, cysteine peptidase	3.1
	Tb927.10.3660	Aspartate aminotransferase	1.3b			Tb927.9.14220	Metacaspase MCA5, cysteine peptidase	-1.2
	Tb927.11.1450	2-oxoglutarate dehydrogenase E1 component, putative	1.5b			Tb927.11.17000	AIR9	3.9
	Tb927.11.11680	2-oxoglutarate dehydrogenase E2 component, putative	2.0b			Tb927.3.1440	Spastin	2.5
	Tb927.3.2230	Succinyl-CoA synthetase alpha subunit, putative	1.5b			Tb927.11.9530	14-3-3 (I) protein	2.4
	Tb927.10.7410	Succinyl-CoA ligase [GDP-forming] beta-chain, putative	2.6		Cell Signaling	Tb927.10.13000	cAMP phosphodiesterase A (PDEA)	-1.3
						Tb927.11.12860	cAMP Response Protein 2 (CARP2)	-2.7b
						Tb927.3.1040	cAMP Response Protein 4A (CARP4A)	-1.8
						Tb927.3.1060	cAMP Response Protein 4B (CARP4B)	-2.1
						Tb927.6.100	GRESAG 4, pseudogene	4.3
						Tb927.4.800	TOR3 (TOR-like 1)	2.2
						Tb927.8.2770	Inositol 1,4,5-trisphosphate receptor	1.8
						Tb927.11.6270	Inositol-1,4,5-trisphosphate (IP3) 5-phosphatase, putative	1.5b
						Tb927.11.15330	Phosphatidylinositol 3-kinase catalytic subunit, putative	-1.6
	a The log2 fold change (ATF/BSF) values presented here were obtained from analysis of the RNA-seq data using the DEseq2 algorithm.
	b Transcripts that are detected as significantly differentially expressed between ATF and BSF parasites by two of the three algorithms (DESeq2, EdgeR and baySeq) (P adjusted < 0.01). All other transcripts are detected as significantly differentially expressed independently by all three algorithms. Specific P-values for each gene given by the three algorithms are listed in supplementary Table S2.
